# Supplementary material for: Single-cell RNA and transcriptome sequencing profiles identify immune-associated key genes in the development of diabetic kidney disease
Source: Front Immunol. 2023 Mar 29;14:1030198. doi: 10.3389/fimmu.2023.1030198 (PMC10091903; doi:10.3389/fimmu.2023.1030198)
Supplement: Supplementary file 2 [file Table_1.xlsx]

## Sheet: Sheet1
p_val	avg_log2FC	pct.1	pct.2	p_val_adj	cluster	gene
0	3.51727	0.686	0.43	0	Stromal cells	SLCO5A1
0	3.35223	0.884	0.665	0	Stromal cells	HFM1
0	2.62171	0.465	0.351	0	Stromal cells	PDE3A
0	2.57331	0.466	0.33	0	Stromal cells	DHFR
0	1.52587	0.889	0.657	0	Stromal cells	LINC00486
0	1.18047	0.241	0.434	0	Stromal cells	LINGO1
0	-1.00069	0.052	0.338	0	Stromal cells	MIA2
0	-1.00568	0.025	0.285	0	Stromal cells	BICDL1
0	-1.01795	0.039	0.298	0	Stromal cells	GPAT3
0	-1.02347	0.073	0.527	0	Stromal cells	PPP2R3A
0	-1.02612	0.05	0.405	0	Stromal cells	ENOSF1
0	-1.03784	0.099	0.455	0	Stromal cells	SON
0	-1.04111	0.055	0.379	0	Stromal cells	TAF1D
0	-1.04557	0.105	0.481	0	Stromal cells	LUC7L3
0	-1.04681	0.146	0.619	0	Stromal cells	N4BP2L2
0	-1.04766	0.04	0.344	0	Stromal cells	PCLO
0	-1.05042	0.126	0.641	0	Stromal cells	MUC20-OT1
0	-1.05403	0.194	0.675	0	Stromal cells	SYNE2
0	-1.05528	0.063	0.445	0	Stromal cells	CA12
0	-1.05683	0.137	0.537	0	Stromal cells	DDX17
0	-1.05772	0.048	0.39	0	Stromal cells	CLCN5
0	-1.05942	0.112	0.55	0	Stromal cells	GOLGA4
0	-1.06527	0.068	0.345	0	Stromal cells	NPIPB12
0	-1.07112	0.191	0.608	0	Stromal cells	PTH2R
0	-1.07782	0.047	0.449	0	Stromal cells	SHANK2
0	-1.07986	0.126	0.484	0	Stromal cells	WNK1
0	-1.08073	0.034	0.286	0	Stromal cells	RGL3
0	-1.08153	0.032	0.304	0	Stromal cells	HSD11B2
0	-1.08371	0.051	0.271	0	Stromal cells	UGT1A8
0	-1.08954	0.059	0.463	0	Stromal cells	DANT2
0	-1.09132	0.101	0.497	0	Stromal cells	PNISR
0	-1.09344	0.06	0.377	0	Stromal cells	GUSBP11
0	-1.10731	0.087	0.432	0	Stromal cells	TRPM7
0	-1.1079	0.052	0.352	0	Stromal cells	ANKRD26
0	-1.11635	0.035	0.273	0	Stromal cells	MCF2L
0	-1.11798	0.062	0.308	0	Stromal cells	TPCN1
0	-1.12102	0.037	0.347	0	Stromal cells	PPARA
0	-1.12678	0.059	0.44	0	Stromal cells	MRPS6
0	-1.1351	0.031	0.342	0	Stromal cells	GRB14
0	-1.13522	0.081	0.503	0	Stromal cells	CGNL1
0	-1.14281	0.055	0.504	0	Stromal cells	TFCP2L1
0	-1.1495	0.044	0.379	0	Stromal cells	ABCA5
0	-1.15455	0.029	0.363	0	Stromal cells	HNF1A-AS1
0	-1.16642	0.109	0.454	0	Stromal cells	WSB1
0	-1.18618	0.028	0.342	0	Stromal cells	LLGL2
0	-1.19095	0.053	0.475	0	Stromal cells	PAX8-AS1
0	-1.19618	0.015	0.256	0	Stromal cells	ALDH1L1
0	-1.20101	0.037	0.427	0	Stromal cells	CCDC198
0	-1.20262	0.072	0.408	0	Stromal cells	GOLGB1
0	-1.20366	0.044	0.381	0	Stromal cells	CYFIP2
0	-1.21224	0.032	0.372	0	Stromal cells	PAX2
0	-1.23767	0.039	0.301	0	Stromal cells	ERRFI1
0	-1.24811	0.045	0.284	0	Stromal cells	ANK2
0	-1.26311	0.074	0.378	0	Stromal cells	SRRM2
0	-1.2722	0.014	0.254	0	Stromal cells	OGDHL
0	-1.276	0.072	0.307	0	Stromal cells	SLC4A4
0	-1.27825	0.058	0.35	0	Stromal cells	CIRBP
0	-1.28901	0.116	0.387	0	Stromal cells	CUBN
0	-1.29163	0.051	0.318	0	Stromal cells	SNRNP70
0	-1.30122	0.018	0.271	0	Stromal cells	CLCNKA
0	-1.30318	0.027	0.251	0	Stromal cells	ACADVL
0	-1.31673	0.082	0.444	0	Stromal cells	RAB11FIP3
0	-1.33906	0.04	0.325	0	Stromal cells	ZMAT1
0	-1.34297	0.049	0.373	0	Stromal cells	ECHDC2
0	-1.41141	0.017	0.291	0	Stromal cells	HPN
0	-1.42707	0.023	0.268	0	Stromal cells	CMYA5
0	-1.42903	0.02	0.3	0	Stromal cells	CLCNKB
0	-1.43288	0.044	0.339	0	Stromal cells	SAT1
0	-1.50384	0.019	0.272	0	Stromal cells	EPS8L2
0	-1.51347	0.058	0.302	0	Stromal cells	EGF
0	-1.52483	0.067	0.309	0	Stromal cells	LRP2
0	-1.56752	0.02	0.328	0	Stromal cells	PAX8
0	-1.78106	0.013	0.31	0	Stromal cells	KIF12
0	-1.85262	0.024	0.416	0	Stromal cells	SULT1C2
0	-2.0433	0.058	0.435	0	Stromal cells	PTH1R
0	-2.14714	0.059	0.438	0	Stromal cells	RNPC3
0	-2.14777	0.063	0.353	0	Stromal cells	ACSM2B
0	-2.15382	0.033	0.251	0	Stromal cells	CYP3A5
0	-2.21167	0.087	0.385	0	Stromal cells	ACSM2A
0	-3.3872	0.022	0.28	0	Stromal cells	FTCD
0	3.66539	0.394	0.058	0	Endothelial cells	SLC12A1
0	3.53292	0.339	0.064	0	Endothelial cells	SLC12A3
0	3.13175	0.555	0.091	0	Endothelial cells	EGF
0	2.85769	0.311	0.035	0	Endothelial cells	UMOD
0	2.6199	0.457	0.052	0	Endothelial cells	CACNA2D3
0	2.5791	0.413	0.027	0	Endothelial cells	CASR
0	2.52212	0.489	0.107	0	Endothelial cells	GPC5
0	2.44416	0.45	0.032	0	Endothelial cells	LINC01762
0	2.18661	0.773	0.282	0	Endothelial cells	ERBB4
0	2.16477	0.821	0.288	0	Endothelial cells	CCSER1
0	2.02147	0.291	0.029	0	Endothelial cells	RP1
0	1.81076	0.455	0.052	0	Endothelial cells	LINC01606
0	1.78964	0.327	0.037	0	Endothelial cells	ADAMTS17
0	1.78022	0.56	0.238	0	Endothelial cells	RNPC3
0	1.75923	0.35	0.02	0	Endothelial cells	ESRRB
0	1.75371	0.262	0.063	0	Endothelial cells	LINC01098
0	1.75276	0.362	0.1	0	Endothelial cells	PLCB1
0	1.70464	0.398	0.076	0	Endothelial cells	FGF13
0	1.70063	0.665	0.174	0	Endothelial cells	KAZN
0	1.69581	0.291	0.02	0	Endothelial cells	HS6ST2
0	1.69069	0.494	0.09	0	Endothelial cells	KLHL13
0	1.6844	0.527	0.118	0	Endothelial cells	TEX41
0	1.65433	0.669	0.192	0	Endothelial cells	KCNIP4
0	1.65218	0.68	0.222	0	Endothelial cells	ARHGAP6
0	1.64727	0.453	0.133	0	Endothelial cells	CNNM2
0	1.6352	0.592	0.226	0	Endothelial cells	TRPM7
0	1.63491	0.396	0.055	0	Endothelial cells	FMN1
0	1.61792	0.814	0.358	0	Endothelial cells	MECOM
0	1.58672	0.388	0.055	0	Endothelial cells	CADM1
0	1.57685	0.315	0.123	0	Endothelial cells	SLC8A1-AS1
0	1.56975	0.826	0.381	0	Endothelial cells	ESRRG
0	1.54085	0.635	0.204	0	Endothelial cells	MRPS6
0	1.54085	0.604	0.161	0	Endothelial cells	CLCN5
0	1.53506	0.369	0.059	0	Endothelial cells	TMEM52B
0	1.52418	0.719	0.218	0	Endothelial cells	ADAMTS9-AS2
0	1.52089	0.683	0.255	0	Endothelial cells	WNK1
0	1.51208	0.37	0.06	0	Endothelial cells	LINC00970
0	1.5027	0.291	0.02	0	Endothelial cells	SUSD4
0	1.48314	0.313	0.038	0	Endothelial cells	CA10
0	1.48097	0.502	0.118	0	Endothelial cells	HIP1
0	1.47911	0.599	0.124	0	Endothelial cells	OSBPL3
0	1.47483	0.454	0.092	0	Endothelial cells	ACSL4
0	1.47133	0.473	0.078	0	Endothelial cells	PRDM16
0	1.4388	0.451	0.056	0	Endothelial cells	MYO3B
0	1.43252	0.447	0.278	0	Endothelial cells	SLC8A1
0	1.42433	0.263	0.038	0	Endothelial cells	NPSR1-AS1
0	1.41971	0.472	0.114	0	Endothelial cells	CLCNKB
0	1.41908	0.32	0.029	0	Endothelial cells	CACNB4
0	1.41583	0.304	0.05	0	Endothelial cells	ZNF385D
0	1.41311	0.5	0.155	0	Endothelial cells	ABTB2
0	1.40571	0.313	0.045	0	Endothelial cells	RANBP3L
0	1.40107	0.552	0.125	0	Endothelial cells	EFNA5
0	1.3893	0.482	0.094	0	Endothelial cells	KCTD1
0	1.37925	0.535	0.136	0	Endothelial cells	NAV2
0	1.36722	0.563	0.144	0	Endothelial cells	RHOBTB3
0	1.36488	0.495	0.109	0	Endothelial cells	CCDC148
0	1.36476	0.566	0.16	0	Endothelial cells	PRKD1
0	1.36126	0.298	0.021	0	Endothelial cells	WNK4
0	1.35531	0.339	0.044	0	Endothelial cells	SEMA6D
0	1.3444	0.633	0.2	0	Endothelial cells	AGBL4
0	1.34119	0.728	0.275	0	Endothelial cells	PKP4
0	1.34055	0.325	0.087	0	Endothelial cells	NELL1
0	1.33415	0.753	0.273	0	Endothelial cells	ATP1B1
0	1.32909	0.428	0.102	0	Endothelial cells	CLCNKA
0	1.32477	0.409	0.104	0	Endothelial cells	PCDH9
0	1.31506	0.533	0.122	0	Endothelial cells	WDFY2
0	1.31352	0.328	0.077	0	Endothelial cells	KLHL3
0	1.29933	0.79	0.341	0	Endothelial cells	BICC1
0	1.28518	0.653	0.229	0	Endothelial cells	ATP1A1
0	1.28515	0.708	0.254	0	Endothelial cells	NAALADL2
0	1.27982	0.35	0.054	0	Endothelial cells	SGIP1
0	1.27906	0.374	0.065	0	Endothelial cells	TMEM72-AS1
0	1.25924	0.408	0.094	0	Endothelial cells	STK32B
0	1.25631	0.755	0.292	0	Endothelial cells	MAML2
0	1.248	0.689	0.291	0	Endothelial cells	GLIS3
0	1.23366	0.522	0.232	0	Endothelial cells	PDE10A
0	1.23038	0.635	0.203	0	Endothelial cells	FHOD3
0	1.22964	0.463	0.103	0	Endothelial cells	ICA1
0	1.21371	0.536	0.151	0	Endothelial cells	TSC22D2
0	1.21135	0.426	0.078	0	Endothelial cells	ADAMTS16
0	1.20483	0.282	0.052	0	Endothelial cells	LINC02343
0	1.20208	0.263	0.043	0	Endothelial cells	BTBD11
0	1.20124	0.476	0.114	0	Endothelial cells	NOS1AP
0	1.17011	0.436	0.094	0	Endothelial cells	RNF150
0	1.16844	0.306	0.07	0	Endothelial cells	COPG2
0	1.16692	0.511	0.125	0	Endothelial cells	PRICKLE2
0	1.15504	0.643	0.244	0	Endothelial cells	CADPS2
0	1.15415	0.364	0.048	0	Endothelial cells	CCDC178
0	1.1427	0.828	0.38	0	Endothelial cells	COBLL1
0	1.14262	0.382	0.064	0	Endothelial cells	CSGALNACT1
0	1.13794	0.387	0.084	0	Endothelial cells	ZDHHC14
0	1.12692	0.402	0.094	0	Endothelial cells	TOX
0	1.12208	0.555	0.147	0	Endothelial cells	IVNS1ABP
0	1.12031	0.475	0.12	0	Endothelial cells	LRP1B
0	1.11702	0.564	0.153	0	Endothelial cells	MITF
0	1.11027	0.448	0.099	0	Endothelial cells	SLC16A7
0	1.10153	0.376	0.119	0	Endothelial cells	CACNA1D
0	1.09946	0.447	0.096	0	Endothelial cells	ITGA2
0	1.0953	0.272	0.039	0	Endothelial cells	LINC01182
0	1.08749	0.456	0.133	0	Endothelial cells	TOX3
0	1.08271	0.265	0.025	0	Endothelial cells	NRK
0	1.06541	0.541	0.145	0	Endothelial cells	AK3
0	1.06476	0.72	0.335	0	Endothelial cells	IMMP2L
0	1.05997	0.566	0.185	0	Endothelial cells	RAD51B
0	1.04808	0.68	0.26	0	Endothelial cells	NR3C2
0	1.04791	0.435	0.138	0	Endothelial cells	DSCAML1
0	1.046	0.407	0.078	0	Endothelial cells	KCNQ1
0	1.04255	0.643	0.239	0	Endothelial cells	PPARGC1A
0	1.04247	0.568	0.184	0	Endothelial cells	LRCH1
0	1.03626	0.442	0.116	0	Endothelial cells	FAAH2
0	1.03543	0.297	0.056	0	Endothelial cells	ITGB6
0	1.03231	0.288	0.088	0	Endothelial cells	RBFOX1
0	1.03026	0.462	0.068	0	Endothelial cells	FAM171A1
0	1.03008	0.533	0.146	0	Endothelial cells	ASAP2
0	1.02265	0.602	0.223	0	Endothelial cells	APBB2
0	1.02123	0.537	0.164	0	Endothelial cells	DAB1
0	1.0148	0.326	0.081	0	Endothelial cells	RNLS
0	1.00895	0.296	0.069	0	Endothelial cells	PHACTR1
0	1.00783	0.512	0.137	0	Endothelial cells	SCN2A
0	1.0077	0.461	0.096	0	Endothelial cells	STK39
0	1.00601	0.635	0.252	0	Endothelial cells	KANK1
0	1.00396	0.371	0.056	0	Endothelial cells	RAP1GAP2
0	1.00138	0.535	0.163	0	Endothelial cells	PDE7B
0	-1.03057	0.316	0.168	0	Endothelial cells	PACRG
0	-1.05689	0.267	0.154	0	Endothelial cells	PLPP1
0	-1.89535	0.171	0.282	0	Endothelial cells	LRP2
0	-2.25954	0.19	0.292	0	Endothelial cells	PDZD2
0	-2.47966	0.197	0.359	0	Endothelial cells	ACSM2A
0	-2.56761	0.244	0.351	0	Endothelial cells	CUBN
0	-2.59501	0.164	0.331	0	Endothelial cells	ACSM2B
0	-2.7946	0.792	0.689	0	Endothelial cells	HFM1
0	-3.3667	0.098	0.267	0	Endothelial cells	FTCD
1.11426e-188	-2.82001	0.52	0.485	1.71574e-184	Endothelial cells	SLCO5A1
7.71537e-83	-2.66802	0.399	0.372	1.18801e-78	Endothelial cells	PDE3A
1.63687e-70	-1.03019	0.306	0.227	2.52045e-66	Endothelial cells	SLIT2
2.87956e-65	-2.57761	0.377	0.359	4.43394e-61	Endothelial cells	DHFR
1.04774e-23	-1.09718	0.33	0.255	1.61332e-19	Endothelial cells	RNF152
3.41509e-17	-1.52628	0.254	0.243	5.25856e-13	Endothelial cells	SLC4A4
7.68333e-08	-1.61525	0.415	0.32	0.00118308	Endothelial cells	RAB11FIP3
1.80182e-07	-1.03714	0.257	0.217	0.00277444	Endothelial cells	EPS8
0	4.08304	0.646	0.102	0	NKT	MIOX
0	4.0661	0.809	0.161	0	NKT	FTCD
0	4.00762	0.739	0.142	0	NKT	GPX3
0	4.00475	0.647	0.109	0	NKT	PRODH2
0	3.54677	0.587	0.133	0	NKT	SLC6A13
0	3.3274	0.312	0.049	0	NKT	AMN
0	3.20383	0.316	0.065	0	NKT	PCK1
0	3.17891	0.311	0.051	0	NKT	SLC22A11
0	3.10887	0.401	0.08	0	NKT	SLC34A1
0	3.10742	0.478	0.102	0	NKT	AFM
0	3.01918	0.31	0.056	0	NKT	PDZK1IP1
0	3.00293	0.723	0.303	0	NKT	PTH1R
0	2.99038	0.418	0.113	0	NKT	RASSF4
0	2.97894	0.394	0.063	0	NKT	CLEC18A
0	2.97876	0.352	0.097	0	NKT	FTL
0	2.95778	0.313	0.057	0	NKT	ABHD14A-ACY1
0	2.92072	0.446	0.173	0	NKT	CYP3A5
0	2.88701	0.483	0.127	0	NKT	SLC22A6
0	2.81212	0.352	0.075	0	NKT	DPEP1
0	2.69242	0.316	0.089	0	NKT	MLXIPL
0	2.67815	0.409	0.107	0	NKT	ALDOB
0	2.66854	0.394	0.145	0	NKT	ACSF2
0	2.66847	0.433	0.133	0	NKT	PAH
0	2.66208	0.308	0.083	0	NKT	ANPEP
0	2.58885	0.315	0.119	0	NKT	CTSH
0	2.57676	0.364	0.126	0	NKT	LINC00671
0	2.50784	0.505	0.163	0	NKT	SLC5A12
0	2.45474	0.415	0.229	0	NKT	TPCN1
0	2.4111	0.284	0.127	0	NKT	D2HGDH
0	2.38613	0.264	0.059	0	NKT	CLEC18B
0	2.33813	0.547	0.22	0	NKT	LRP2
0	2.31175	0.498	0.282	0	NKT	SRRM2
0	2.29615	0.259	0.071	0	NKT	TNFRSF14
0	2.19644	0.316	0.082	0	NKT	CYP4A11
0	2.13261	0.317	0.094	0	NKT	SLC36A2
0	2.06315	0.261	0.051	0	NKT	MAF
0	2.03079	0.633	0.543	0	NKT	SYNE2
0	1.94166	0.263	0.13	0	NKT	NQO2
0	1.92527	0.362	0.222	0	NKT	KIF12
0	1.77368	0.365	0.16	0	NKT	SLC13A3
0	1.74009	0.375	0.22	0	NKT	ERRFI1
0	1.63003	0.315	0.134	0	NKT	GLYAT
0	1.60054	0.394	0.164	0	NKT	SLC16A9
0	1.53206	0.279	0.121	0	NKT	AGXT2
0	1.48848	0.633	0.247	0	NKT	ACSM2B
0	1.47182	0.259	0.12	0	NKT	ASS1
0	1.44566	0.586	0.293	0	NKT	CUBN
0	1.3525	0.382	0.199	0	NKT	UGT1A8
0	1.21026	0.659	0.277	0	NKT	ACSM2A
0	1.14591	0.346	0.17	0	NKT	SLC17A1
0	1.07759	0.372	0.182	0	NKT	MME
0	-1.0007	0.055	0.349	0	NKT	NCOA1
0	-1.00502	0.085	0.33	0	NKT	DNAH14
0	-1.00631	0.099	0.345	0	NKT	PLEKHA7
0	-1.00655	0.05	0.306	0	NKT	CHCHD3
0	-1.0104	0.08	0.281	0	NKT	PCAT1
0	-1.01304	0.153	0.386	0	NKT	PPARGC1A
0	-1.01593	0.057	0.364	0	NKT	ERC1
0	-1.01621	0.125	0.419	0	NKT	SETBP1
0	-1.01667	0.024	0.26	0	NKT	ANKS1A
0	-1.02106	0.052	0.297	0	NKT	SPIN1
0	-1.02664	0.141	0.473	0	NKT	LRBA
0	-1.02708	0.07	0.285	0	NKT	BCL2
0	-1.03071	0.044	0.303	0	NKT	CAMTA1
0	-1.03494	0.052	0.263	0	NKT	ITGAV
0	-1.03742	0.084	0.348	0	NKT	FNBP1L
0	-1.04177	0.027	0.256	0	NKT	PACS1
0	-1.04483	0.075	0.354	0	NKT	DYRK1A
0	-1.04523	0.037	0.28	0	NKT	UVRAG
0	-1.0479	0.046	0.326	0	NKT	DYM
0	-1.04956	0.094	0.413	0	NKT	KIAA1217
0	-1.05557	0.032	0.285	0	NKT	YAP1
0	-1.06265	0.113	0.308	0	NKT	FGGY
0	-1.06385	0.064	0.302	0	NKT	WWC1
0	-1.06391	0.03	0.267	0	NKT	TANC1
0	-1.06534	0.029	0.25	0	NKT	TASP1
0	-1.06683	0.035	0.286	0	NKT	UBE2K
0	-1.0692	0.028	0.264	0	NKT	DPYD
0	-1.06931	0.05	0.27	0	NKT	COL4A4
0	-1.0695	0.05	0.265	0	NKT	FRMD3
0	-1.06983	0.072	0.323	0	NKT	ANKRD28
0	-1.07396	0.029	0.254	0	NKT	NEK7
0	-1.07476	0.063	0.319	0	NKT	CD2AP
0	-1.07688	0.032	0.261	0	NKT	BMPR2
0	-1.07726	0.132	0.437	0	NKT	FGD4
0	-1.07773	0.032	0.25	0	NKT	BCKDHB
0	-1.08115	0.088	0.381	0	NKT	ZSWIM6
0	-1.08576	0.017	0.256	0	NKT	ATG7
0	-1.08846	0.16	0.442	0	NKT	PKP4
0	-1.09216	0.039	0.271	0	NKT	RIPK2-DT
0	-1.09263	0.039	0.259	0	NKT	UBA6-DT
0	-1.0932	0.046	0.304	0	NKT	TBL1X
0	-1.10114	0.05	0.289	0	NKT	STRN3
0	-1.1134	0.026	0.25	0	NKT	CCDC148
0	-1.11347	0.078	0.362	0	NKT	PAN3
0	-1.11666	0.069	0.333	0	NKT	TTC28
0	-1.12028	0.063	0.331	0	NKT	ARIH1
0	-1.12289	0.038	0.28	0	NKT	PAM
0	-1.12316	0.112	0.45	0	NKT	PARD3
0	-1.12353	0.049	0.29	0	NKT	AK3
0	-1.12436	0.031	0.271	0	NKT	PPP1CB
0	-1.12672	0.174	0.476	0	NKT	MAPK10
0	-1.13107	0.067	0.382	0	NKT	STAG1
0	-1.13112	0.045	0.279	0	NKT	AEBP2
0	-1.1327	0.018	0.253	0	NKT	STX8
0	-1.13525	0.026	0.255	0	NKT	MAN1A1
0	-1.13679	0.02	0.255	0	NKT	MLLT3
0	-1.15001	0.111	0.373	0	NKT	DIP2C
0	-1.1515	0.064	0.308	0	NKT	FOXO1
0	-1.15207	0.033	0.276	0	NKT	LINC01278
0	-1.15283	0.035	0.288	0	NKT	RAB10
0	-1.15395	0.131	0.336	0	NKT	PBX1
0	-1.15916	0.039	0.266	0	NKT	RASAL2
0	-1.15921	0.028	0.261	0	NKT	NR6A1
0	-1.16011	0.069	0.332	0	NKT	PTPRK
0	-1.16276	0.075	0.363	0	NKT	MAP4K3
0	-1.16498	0.042	0.317	0	NKT	TMCC1
0	-1.16569	0.037	0.25	0	NKT	ELP4
0	-1.16591	0.081	0.352	0	NKT	PLXDC2
0	-1.16993	0.098	0.321	0	NKT	PRKAG2
0	-1.17109	0.027	0.268	0	NKT	TRIM2
0	-1.17222	0.337	0.598	0	NKT	PKHD1
0	-1.17375	0.076	0.35	0	NKT	RASA1
0	-1.176	0.053	0.292	0	NKT	TRABD2B
0	-1.17878	0.058	0.293	0	NKT	PTBP3
0	-1.18364	0.06	0.351	0	NKT	FAM172A
0	-1.18442	0.032	0.273	0	NKT	HIBADH
0	-1.189	0.023	0.252	0	NKT	TAPT1-AS1
0	-1.19045	0.07	0.328	0	NKT	DPH6
0	-1.19439	0.023	0.263	0	NKT	PTPN14
0	-1.1959	0.06	0.294	0	NKT	TRHDE
0	-1.20058	0.051	0.3	0	NKT	CBLB
0	-1.20284	0.044	0.314	0	NKT	FER
0	-1.20828	0.111	0.361	0	NKT	MRPS6
0	-1.20976	0.113	0.326	0	NKT	L3MBTL4
0	-1.21036	0.019	0.263	0	NKT	OPHN1
0	-1.2117	0.029	0.267	0	NKT	GBE1
0	-1.2122	0.034	0.284	0	NKT	HDAC8
0	-1.21761	0.081	0.36	0	NKT	TEAD1
0	-1.22269	0.027	0.274	0	NKT	CTDSPL
0	-1.22366	0.039	0.343	0	NKT	GUSBP1
0	-1.23133	0.033	0.277	0	NKT	PPP3CA
0	-1.23216	0.063	0.37	0	NKT	SHANK2
0	-1.2378	0.081	0.275	0	NKT	SDK1
0	-1.2389	0.035	0.299	0	NKT	TBC1D22A
0	-1.23916	0.04	0.308	0	NKT	AUH
0	-1.24096	0.124	0.445	0	NKT	SOX6
0	-1.24226	0.028	0.258	0	NKT	XKR6
0	-1.24522	0.033	0.288	0	NKT	SUCLG2
0	-1.2509	0.018	0.256	0	NKT	RALGPS1
0	-1.25406	0.041	0.294	0	NKT	TSC22D2
0	-1.25433	0.059	0.348	0	NKT	MAGI3
0	-1.25514	0.074	0.321	0	NKT	COL4A3
0	-1.25952	0.036	0.275	0	NKT	EPB41L4A
0	-1.26345	0.026	0.277	0	NKT	FOXN3
0	-1.27152	0.054	0.331	0	NKT	QKI
0	-1.27247	0.089	0.373	0	NKT	THSD7A
0	-1.27492	0.044	0.307	0	NKT	CPQ
0	-1.28098	0.074	0.369	0	NKT	MEF2A
0	-1.28277	0.041	0.337	0	NKT	SRPK2
0	-1.28537	0.056	0.336	0	NKT	TBC1D1
0	-1.28782	0.032	0.287	0	NKT	NLK
0	-1.28829	0.023	0.305	0	NKT	COP1
0	-1.2921	0.015	0.26	0	NKT	TANC2
0	-1.29297	0.024	0.259	0	NKT	KIAA1328
0	-1.30103	0.039	0.311	0	NKT	FTO
0	-1.30522	0.035	0.272	0	NKT	WDFY2
0	-1.30713	0.033	0.29	0	NKT	ADGRL2
0	-1.30956	0.088	0.419	0	NKT	EXOC4
0	-1.31836	0.019	0.259	0	NKT	ARHGEF3
0	-1.31984	0.02	0.281	0	NKT	SGMS1
0	-1.32057	0.02	0.259	0	NKT	CAB39
0	-1.32331	0.049	0.323	0	NKT	SCMH1
0	-1.32354	0.05	0.352	0	NKT	APP
0	-1.33008	0.038	0.294	0	NKT	FREM1
0	-1.33027	0.081	0.39	0	NKT	GMDS-DT
0	-1.33156	0.068	0.372	0	NKT	CLASP1
0	-1.34004	0.033	0.266	0	NKT	MIR3936HG
0	-1.34054	0.057	0.36	0	NKT	UBE2H
0	-1.34784	0.032	0.287	0	NKT	CCDC91
0	-1.34802	0.051	0.329	0	NKT	USP25
0	-1.36037	0.144	0.458	0	NKT	RABGAP1L
0	-1.36085	0.145	0.48	0	NKT	ARID1B
0	-1.36405	0.032	0.252	0	NKT	CNNM2
0	-1.36421	0.054	0.293	0	NKT	WWTR1
0	-1.3651	0.014	0.271	0	NKT	LARGE1
0	-1.37495	0.035	0.276	0	NKT	HOXB3
0	-1.3761	0.036	0.303	0	NKT	KLF12
0	-1.37624	0.13	0.473	0	NKT	RERE
0	-1.37731	0.032	0.319	0	NKT	WDR70
0	-1.38349	0.031	0.251	0	NKT	LRP1B
0	-1.38656	0.028	0.355	0	NKT	EXOC6B
0	-1.39127	0.048	0.354	0	NKT	ITFG1
0	-1.40473	0.056	0.403	0	NKT	BCAS3
0	-1.40685	0.038	0.33	0	NKT	LRCH1
0	-1.40871	0.043	0.325	0	NKT	PRKCE
0	-1.41392	0.035	0.298	0	NKT	AHCYL2
0	-1.42291	0.031	0.322	0	NKT	NSMCE2
0	-1.42443	0.045	0.33	0	NKT	TNKS
0	-1.43387	0.038	0.304	0	NKT	DAB1
0	-1.43871	0.021	0.283	0	NKT	FHIP1A
0	-1.43935	0.332	0.668	0	NKT	ZBTB20
0	-1.4395	0.02	0.281	0	NKT	CYRIB
0	-1.44138	0.078	0.426	0	NKT	SBF2
0	-1.44255	0.045	0.322	0	NKT	THRB
0	-1.44406	0.021	0.29	0	NKT	ASAP2
0	-1.44582	0.053	0.298	0	NKT	CRIM1
0	-1.45856	0.026	0.267	0	NKT	PRICKLE2
0	-1.45982	0.057	0.353	0	NKT	JPX
0	-1.46426	0.237	0.577	0	NKT	FTX
0	-1.46818	0.115	0.416	0	NKT	WNK1
0	-1.46919	0.011	0.291	0	NKT	FARS2
0	-1.47133	0.032	0.274	0	NKT	EFCAB13
0	-1.47911	0.012	0.282	0	NKT	SUPT3H
0	-1.47927	0.147	0.384	0	NKT	WSB1
0	-1.47969	0.209	0.506	0	NKT	RORA
0	-1.48076	0.044	0.298	0	NKT	PTPRJ
0	-1.48482	0.012	0.257	0	NKT	C4orf19
0	-1.48673	0.038	0.275	0	NKT	PELI2
0	-1.48873	0.091	0.44	0	NKT	PTK2
0	-1.48956	0.009	0.252	0	NKT	GMDS
0	-1.49258	0.036	0.368	0	NKT	DOCK1
0	-1.49465	0.145	0.41	0	NKT	FRAS1
0	-1.50464	0.125	0.406	0	NKT	PTPRM
0	-1.50584	0.072	0.311	0	NKT	MIR99AHG
0	-1.5075	0.035	0.342	0	NKT	VTI1A
0	-1.51005	0.027	0.279	0	NKT	LIMS1
0	-1.51043	0.059	0.333	0	NKT	IGFBP7
0	-1.51382	0.054	0.367	0	NKT	NCOA2
0	-1.5153	0.025	0.338	0	NKT	TRAPPC9
0	-1.51587	0.046	0.359	0	NKT	STK3
0	-1.51592	0.046	0.321	0	NKT	RBMS1
0	-1.52512	0.017	0.295	0	NKT	CPEB3
0	-1.52685	0.02	0.32	0	NKT	CCNY
0	-1.52768	0.084	0.421	0	NKT	SIK3
0	-1.52865	0.045	0.315	0	NKT	VAV3
0	-1.52942	0.019	0.261	0	NKT	MAML3
0	-1.53762	0.007	0.275	0	NKT	TPST1
0	-1.55187	0.096	0.402	0	NKT	CDK14
0	-1.55562	0.057	0.392	0	NKT	AGAP1
0	-1.56072	0.055	0.342	0	NKT	SH3RF1
0	-1.56233	0.149	0.506	0	NKT	LPP
0	-1.5672	0.028	0.28	0	NKT	STARD13
0	-1.57694	0.091	0.406	0	NKT	PICALM
0	-1.5894	0.019	0.251	0	NKT	DSCAML1
0	-1.59152	0.026	0.307	0	NKT	MITF
0	-1.59442	0.044	0.56	0	NKT	RASGEF1B
0	-1.60145	0.039	0.333	0	NKT	ITPR1
0	-1.60228	0.028	0.305	0	NKT	TBC1D4
0	-1.61604	0.044	0.315	0	NKT	CRADD
0	-1.62137	0.16	0.513	0	NKT	BICC1
0	-1.62754	0.061	0.369	0	NKT	LIMCH1
0	-1.63531	0.12	0.397	0	NKT	DLG2
0	-1.63642	0.128	0.466	0	NKT	MAML2
0	-1.6454	0.032	0.299	0	NKT	RHOBTB3
0	-1.64886	0.099	0.447	0	NKT	TBC1D5
0	-1.65545	0.054	0.363	0	NKT	MAPK8
0	-1.65721	0.039	0.37	0	NKT	APBB2
0	-1.66303	0.032	0.335	0	NKT	UTRN
0	-1.66765	0.1	0.441	0	NKT	PRH1
0	-1.6731	0.011	0.293	0	NKT	MYO10
0	-1.67626	0.016	0.329	0	NKT	EXT1
0	-1.68085	0.039	0.317	0	NKT	GAREM1
0	-1.70448	0.093	0.439	0	NKT	PCCA
0	-1.70707	0.062	0.357	0	NKT	LGR4
0	-1.71367	0.026	0.349	0	NKT	CDKAL1
0	-1.71615	0.025	0.346	0	NKT	GNAQ
0	-1.71904	0.07	0.402	0	NKT	ATXN1
0	-1.72913	0.064	0.42	0	NKT	TCF12
0	-1.73342	0.004	0.258	0	NKT	SKAP1
0	-1.74803	0.016	0.26	0	NKT	HIP1
0	-1.75709	0.033	0.363	0	NKT	ADK
0	-1.75995	0.124	0.491	0	NKT	MSI2
0	-1.77093	0.029	0.335	0	NKT	AKT3
0	-1.77352	0.055	0.366	0	NKT	FHOD3
0	-1.78583	0.126	0.484	0	NKT	NEDD4L
0	-1.78962	0.014	0.3	0	NKT	TMEM117
0	-1.79532	0.031	0.348	0	NKT	SUMF1
0	-1.8005	0.012	0.255	0	NKT	TOX3
0	-1.80438	0.092	0.385	0	NKT	PTGER3
0	-1.8177	0.025	0.315	0	NKT	DCDC2
0	-1.82106	0.027	0.328	0	NKT	COMMD10
0	-1.82632	0.246	0.523	0	NKT	PTH2R
0	-1.82753	0.022	0.312	0	NKT	CAMKMT
0	-1.84743	0.104	0.466	0	NKT	MBD5
0	-1.84746	0.028	0.375	0	NKT	BABAM2
0	-1.84762	0.071	0.441	0	NKT	MED13L
0	-1.85284	0.059	0.368	0	NKT	UBE2E2
0	-1.86106	0.039	0.38	0	NKT	SPIDR
0	-1.87183	0.043	0.366	0	NKT	SHROOM3
0	-1.88293	0.019	0.277	0	NKT	SCN2A
0	-1.89068	0.184	0.553	0	NKT	COBLL1
0	-1.89901	0.073	0.774	0	NKT	LINC00486
0	-1.9135	0.026	0.377	0	NKT	BTBD9
0	-1.92109	0.018	0.298	0	NKT	MYO1E
0	-1.9259	0.033	0.399	0	NKT	FAF1
0	-1.94852	0.01	0.298	0	NKT	OSBPL3
0	-1.9549	0.017	0.332	0	NKT	SAMD12
0	-1.9623	0.011	0.285	0	NKT	NAV2
0	-1.97139	0.022	0.253	0	NKT	PIK3C2G
0	-1.97367	0.031	0.285	0	NKT	ABTB2
0	-1.99716	0.014	0.332	0	NKT	RAD51B
0	-2.01598	0.113	0.464	0	NKT	RBPMS
0	-2.04655	0.038	0.368	0	NKT	PRKCA
0	-2.05161	0.01	0.301	0	NKT	NEBL
0	-2.05254	0.032	0.368	0	NKT	MACROD2
0	-2.0585	0.071	0.432	0	NKT	FOXP1
0	-2.08274	0.05	0.386	0	NKT	DANT2
0	-2.08621	0.02	0.312	0	NKT	STPG2
0	-2.10049	0.035	0.364	0	NKT	AGBL4
0	-2.10554	0.098	0.455	0	NKT	PTPRG
0	-2.15127	0.014	0.314	0	NKT	PRKD1
0	-2.15153	0.022	0.372	0	NKT	FBXL17
0	-2.16511	0.008	0.305	0	NKT	PDE7B
0	-2.18626	0.053	0.421	0	NKT	FNDC3B
0	-2.19456	0.049	0.317	0	NKT	RALYL
0	-2.20227	0.043	0.426	0	NKT	ZFAND3
0	-2.20283	0.023	0.374	0	NKT	SMYD3
0	-2.21012	0.06	0.535	0	NKT	SLCO5A1
0	-2.24085	0.034	0.416	0	NKT	PARD3B
0	-2.24461	0.048	0.399	0	NKT	CADPS2
0	-2.25821	0.136	0.547	0	NKT	FHIT
0	-2.30025	0.011	0.269	0	NKT	TEX41
0	-2.31788	0.008	0.282	0	NKT	PDE1A
0	-2.32695	0.004	0.283	0	NKT	EFNA5
0	-2.33202	0.083	0.778	0	NKT	HFM1
0	-2.34011	0.035	0.421	0	NKT	PRKN
0	-2.40719	0.109	0.523	0	NKT	GPHN
0	-2.46655	0.033	0.426	0	NKT	NR3C2
0	-2.48322	0.006	0.291	0	NKT	GRIP1
0	-2.54066	0.028	0.431	0	NKT	NAALADL2
0	-2.54348	0.079	0.49	0	NKT	WWOX
0	-2.55437	0.032	0.407	0	NKT	ADAMTS9-AS2
0	-2.58169	0.047	0.349	0	NKT	PDE10A
0	-2.6774	0.056	0.434	0	NKT	PLCL1
0	-2.7156	0.026	0.398	0	NKT	ARHGAP6
0	-2.77951	0.11	0.506	0	NKT	LRMDA
0	-2.81578	0.025	0.257	0	NKT	EGF
0	-2.83404	0.082	0.535	0	NKT	MAGI1
0	-2.87038	0.057	0.449	0	NKT	GLIS3
0	-2.93914	0.012	0.358	0	NKT	KAZN
0	-2.98445	0.067	0.433	0	NKT	MAGI2
0	-2.99368	0.008	0.351	0	NKT	PRKG1
0	-3.06221	0.11	0.559	0	NKT	ESRRG
0	-3.15864	0.035	0.495	0	NKT	IMMP2L
0	-3.1591	0.039	0.494	0	NKT	CCSER1
0	-3.21697	0.036	0.442	0	NKT	ARL15
0	-3.22959	0.2	0.716	0	NKT	PDE4D
0	-3.25294	0.014	0.372	0	NKT	KCNIP4
0	-3.2894	0.044	0.543	0	NKT	MECOM
0	-3.42027	0.032	0.358	0	NKT	SLC8A1
0	-3.71791	0.014	0.475	0	NKT	ERBB4
1.0147e-299	2.43565	0.341	0.212	1.56243e-295	NKT	ANK2
2.53379e-289	2.30042	0.422	0.312	3.90153e-285	NKT	GOLGB1
4.87064e-269	2.02089	0.369	0.255	7.49981e-265	NKT	MIA2
1.01989e-260	1.50384	0.283	0.157	1.57042e-256	NKT	UGT2B7
1.65937e-241	1.3674	0.257	0.14	2.5551e-237	NKT	SLC47A1
5.05682e-235	2.02031	0.38	0.275	7.7865e-231	NKT	PAX2
6.84809e-232	2.00836	0.492	0.431	1.05447e-227	NKT	GOLGA4
1.53322e-230	1.83321	0.272	0.161	2.36086e-226	NKT	SLC12A6
1.89159e-224	1.77682	0.352	0.24	2.91267e-220	NKT	SNRNP70
7.09222e-221	-1.14044	0.112	0.264	1.09206e-216	NKT	SLIT2
1.29923e-204	1.67822	0.441	0.356	2.00055e-200	NKT	SON
6.81491e-186	1.7045	0.301	0.199	1.04936e-181	NKT	EPS8L2
3.45025e-179	1.75802	0.287	0.185	5.31269e-175	NKT	ACADVL
3.43902e-177	1.82563	0.291	0.197	5.29541e-173	NKT	DMXL2
4.5767e-172	1.10343	0.362	0.254	7.04721e-168	NKT	SAT1
2.83773e-166	1.52309	0.339	0.24	4.36954e-162	NKT	PAX8
2.42837e-155	1.28017	0.324	0.223	3.73921e-151	NKT	KCNJ15
3.04737e-145	1.47005	0.505	0.496	4.69234e-141	NKT	N4BP2L2
5.55337e-136	1.34245	0.36	0.288	8.55108e-132	NKT	VMP1
7.35481e-133	1.57308	0.355	0.29	1.13249e-128	NKT	GUSBP11
4.7222e-130	1.21323	0.451	0.39	7.27125e-126	NKT	PNISR
9.40894e-105	1.88427	0.327	0.269	1.44879e-100	NKT	NPIPB12
1.07005e-94	1.53983	0.256	0.189	1.64766e-90	NKT	ALDH1L1
5.80258e-91	1.58651	0.418	0.381	8.93482e-87	NKT	LUC7L3
4.15618e-89	1.90639	0.26	0.2	6.39968e-85	NKT	CMYA5
8.53233e-89	1.43594	0.364	0.311	1.31381e-84	NKT	DST
2.23694e-86	1.2336	0.334	0.269	3.44444e-82	NKT	CIRBP
1.55821e-82	1.57617	0.272	0.215	2.39934e-78	NKT	HPN
4.6286e-70	1.03898	0.288	0.233	7.12712e-66	NKT	PDK4
3.82516e-69	1.80181	0.32	0.286	5.88998e-65	NKT	ECHDC2
2.50553e-51	1.89102	0.294	0.263	3.85801e-47	NKT	PCLO
3.39769e-45	1.2139	0.297	0.254	5.23177e-41	NKT	FXYD2
2.04633e-35	1.00984	0.183	0.271	3.15094e-31	NKT	BDP1
3.96636e-35	1.45019	0.309	0.294	6.1074e-31	NKT	TAF1D
1.80338e-33	1.71583	0.272	0.25	2.77684e-29	NKT	ZMAT1
1.32873e-30	1.30765	0.372	0.377	2.04597e-26	NKT	NKTR
7.77242e-30	1.03987	0.282	0.399	1.1968e-25	NKT	ATRX
5.62568e-29	1.08692	0.201	0.291	8.66242e-25	NKT	RB1CC1
1.31644e-28	1.19382	0.276	0.252	2.02705e-24	NKT	CCNL1
7.99137e-28	1.22349	0.298	0.283	1.23051e-23	NKT	ZC3H11A
7.26636e-24	1.20401	0.278	0.266	1.11887e-19	NKT	PPARA
8.51395e-23	1.09451	0.221	0.307	1.31098e-18	NKT	SCAF11
3.4809e-21	1.12267	0.265	0.37	5.35988e-17	NKT	SETD2
1.34954e-20	1.16926	0.308	0.31	2.07802e-16	NKT	VPS13A
1.10066e-16	1.41908	0.275	0.274	1.69479e-12	NKT	ANKRD26
1.91485e-12	1.24244	0.284	0.374	2.94848e-08	NKT	BPTF
8.0145e-07	1.0379	0.283	0.298	0.0123407	NKT	CFLAR
0	3.57423	0.535	0.071	0	B cells	RNF212B
0	3.37651	0.902	0.206	0	B cells	ACSM2A
0	3.31067	0.61	0.089	0	B cells	SORCS1
0	3.2312	0.871	0.176	0	B cells	ACSM2B
0	3.2129	0.695	0.169	0	B cells	SLC4A4
0	3.14008	0.527	0.09	0	B cells	PCDH15
0	2.98463	0.725	0.179	0	B cells	PDZD2
0	2.96046	0.521	0.062	0	B cells	LINC01060
0	2.93581	0.843	0.226	0	B cells	CUBN
0	2.84668	0.793	0.274	0	B cells	RAB11FIP3
0	2.79336	0.493	0.078	0	B cells	LINC00871
0	2.78292	0.483	0.077	0	B cells	ENPP7P8
0	2.76749	0.511	0.062	0	B cells	SLC13A1
0	2.75847	0.504	0.082	0	B cells	TINAG
0	2.74843	0.366	0.04	0	B cells	CXXC4-AS1
0	2.69195	0.604	0.112	0	B cells	SLC2A9
0	2.68641	0.651	0.095	0	B cells	SLC13A3
0	2.59938	0.388	0.04	0	B cells	SLC27A2
0	2.57761	0.632	0.142	0	B cells	UGT1A8
0	2.50061	0.378	0.03	0	B cells	CYP4A22-AS1
0	2.43924	0.602	0.238	0	B cells	FGGY
0	2.40402	0.473	0.085	0	B cells	EBNA1BP2
0	2.39437	0.579	0.115	0	B cells	SLC16A9
0	2.35949	0.636	0.253	0	B cells	L3MBTL4
0	2.34252	0.507	0.162	0	B cells	MSRA
0	2.34244	0.462	0.05	0	B cells	HNF4A
0	2.33818	0.604	0.112	0	B cells	SLC17A1
0	2.33778	0.543	0.116	0	B cells	GRAMD1B
0	2.32628	0.35	0.052	0	B cells	ZNF804B
0	2.31051	0.526	0.066	0	B cells	AGXT2
0	2.26955	0.266	0.037	0	B cells	COL6A2
0	2.26157	0.531	0.156	0	B cells	SUGCT
0	2.2499	0.388	0.061	0	B cells	XYLB
0	2.24818	0.532	0.141	0	B cells	NOX4
0	2.22977	0.606	0.127	0	B cells	MME
0	2.21358	0.465	0.074	0	B cells	ASS1
0	2.17762	0.43	0.044	0	B cells	PLG
0	2.13441	0.597	0.217	0	B cells	NCKAP5
0	2.10458	0.512	0.257	0	B cells	ULK4
0	2.08259	0.436	0.056	0	B cells	SLC28A1
0	2.08003	0.859	0.438	0	B cells	PTH2R
0	2.07331	0.457	0.102	0	B cells	BBOX1
0	2.05333	0.296	0.027	0	B cells	CYP4Z1
0	2.02145	0.559	0.086	0	B cells	SLC22A6
0	2.00878	0.338	0.057	0	B cells	LINC01239
0	2.00753	0.7	0.319	0	B cells	DLG2
0	1.9921	0.517	0.127	0	B cells	CCDC200
0	1.98948	0.573	0.188	0	B cells	SLC16A12
0	1.9749	0.378	0.052	0	B cells	SMIM2-AS1
0	1.97167	0.414	0.061	0	B cells	AK4
0	1.9707	0.449	0.111	0	B cells	ENPEP
0	1.96903	0.527	0.162	0	B cells	NLGN1
0	1.94026	0.413	0.13	0	B cells	SLC1A1
0	1.93407	0.498	0.089	0	B cells	GLYAT
0	1.92618	0.297	0.032	0	B cells	SLC17A4
0	1.92536	0.299	0.038	0	B cells	ATP8B4
0	1.90154	0.397	0.077	0	B cells	CCNT2-AS1
0	1.8765	0.435	0.138	0	B cells	LIN52
0	1.86932	0.585	0.123	0	B cells	SLC5A12
0	1.85575	0.314	0.082	0	B cells	ARSB
0	1.84665	0.381	0.093	0	B cells	EHHADH
0	1.844	0.389	0.142	0	B cells	CCDC146
0	1.83806	0.365	0.147	0	B cells	MFSD14B
0	1.83795	0.616	0.231	0	B cells	FKBP5
0	1.83615	0.264	0.026	0	B cells	ACSM5
0	1.83051	0.423	0.096	0	B cells	MIR100HG
0	1.79542	0.62	0.335	0	B cells	CDK14
0	1.79342	0.285	0.034	0	B cells	ADGRG5
0	1.79006	0.401	0.055	0	B cells	DPYS
0	1.7777	0.619	0.183	0	B cells	LRP2
0	1.77421	0.366	0.147	0	B cells	PLPPR1
0	1.77273	0.469	0.148	0	B cells	CYP3A5
0	1.73866	0.348	0.041	0	B cells	HECW1
0	1.73605	0.336	0.04	0	B cells	GLIS1
0	1.7347	0.362	0.068	0	B cells	RMST
0	1.72099	0.46	0.096	0	B cells	SLC47A1
0	1.7199	0.261	0.031	0	B cells	PRSS51
0	1.69978	0.38	0.053	0	B cells	CYP4A11
0	1.69193	0.269	0.032	0	B cells	LINC02147
0	1.69075	0.34	0.108	0	B cells	LINC01515
0	1.6819	0.283	0.113	0	B cells	DIXDC1
0	1.6772	0.351	0.09	0	B cells	FAM20C
0	1.67011	0.308	0.034	0	B cells	CDH9
0	1.66892	0.42	0.095	0	B cells	RHOBTB1
0	1.65097	0.503	0.217	0	B cells	SDK1
0	1.64985	0.363	0.094	0	B cells	TENM1
0	1.64749	0.506	0.148	0	B cells	BNC2
0	1.63333	0.332	0.142	0	B cells	PLCG1
0	1.62248	0.369	0.051	0	B cells	SLC17A3
0	1.61467	0.359	0.151	0	B cells	RTTN
0	1.60803	0.318	0.04	0	B cells	NPL
0	1.60492	0.315	0.04	0	B cells	MAPT
0	1.6037	0.314	0.037	0	B cells	SLC7A7
0	1.60172	0.266	0.089	0	B cells	PPP2R2B
0	1.58501	0.259	0.016	0	B cells	LINC00390
0	1.58091	0.406	0.061	0	B cells	SLC36A2
0	1.5747	0.5	0.098	0	B cells	PAH
0	1.56299	0.393	0.094	0	B cells	PCSK5
0	1.56129	0.524	0.183	0	B cells	ERRFI1
0	1.55735	0.321	0.083	0	B cells	SYT1
0	1.55541	0.737	0.447	0	B cells	GPHN
0	1.55217	0.499	0.108	0	B cells	ACSF2
0	1.54642	0.408	0.095	0	B cells	CNTNAP3P2
0	1.54283	0.442	0.172	0	B cells	MCF2L
0	1.54277	0.515	0.238	0	B cells	RNF152
0	1.52744	0.531	0.254	0	B cells	GUSBP11
0	1.52581	0.471	0.142	0	B cells	CNTNAP3B
0	1.52014	0.305	0.128	0	B cells	KLHL20
0	1.51014	0.454	0.215	0	B cells	EPB41L3
0	1.50386	0.277	0.106	0	B cells	SCTR
0	1.49959	0.446	0.078	0	B cells	ALDOB
0	1.49322	0.322	0.099	0	B cells	DDX58
0	1.48949	0.284	0.13	0	B cells	ZNF69
0	1.48854	0.435	0.21	0	B cells	DENND5B
0	1.48616	0.256	0.13	0	B cells	ANKDD1A
0	1.47288	0.286	0.045	0	B cells	AGMO
0	1.46429	0.271	0.045	0	B cells	SLC25A48
0	1.45728	0.519	0.182	0	B cells	KCNJ15
0	1.4497	0.348	0.149	0	B cells	SGO1-AS1
0	1.44248	0.456	0.206	0	B cells	CRYL1
0	1.44242	0.276	0.051	0	B cells	MMADHC-DT
0	1.44182	0.351	0.111	0	B cells	BNIP3L
0	1.43761	0.295	0.064	0	B cells	PEPD
0	1.43568	0.3	0.039	0	B cells	KCNK5
0	1.4356	0.45	0.077	0	B cells	AFM
0	1.42454	0.323	0.075	0	B cells	IL6R
0	1.41782	0.385	0.098	0	B cells	PRUNE2
0	1.4174	0.351	0.094	0	B cells	CDHR3
0	1.41484	0.563	0.3	0	B cells	INSR
0	1.41105	0.425	0.176	0	B cells	GALNT14
0	1.40826	0.505	0.268	0	B cells	ADAMTS9
0	1.40547	0.305	0.042	0	B cells	PPP1R16B
0	1.40356	0.269	0.097	0	B cells	EDA
0	1.39734	0.377	0.157	0	B cells	MTFR1
0	1.3965	0.269	0.053	0	B cells	IGSF11
0	1.38974	0.36	0.186	0	B cells	SH3YL1
0	1.38971	0.263	0.038	0	B cells	P4HA2
0	1.38768	0.282	0.087	0	B cells	SLC66A2
0	1.38572	0.395	0.232	0	B cells	PELI2
0	1.38317	0.417	0.262	0	B cells	PARGP1
0	1.38126	0.379	0.162	0	B cells	ALDH1L1
0	1.37631	0.422	0.217	0	B cells	DMGDH
0	1.37549	0.582	0.307	0	B cells	MAST4
0	1.37171	0.432	0.142	0	B cells	CLDN10
0	1.36547	0.469	0.158	0	B cells	PTPRD
0	1.35596	0.471	0.231	0	B cells	PPARA
0	1.35158	0.274	0.057	0	B cells	SLC25A42
0	1.34979	0.392	0.132	0	B cells	SLC12A6
0	1.34266	0.32	0.04	0	B cells	UPB1
0	1.34027	0.354	0.136	0	B cells	PDPR
0	1.33562	0.311	0.12	0	B cells	ALCAM
0	1.32917	0.365	0.132	0	B cells	PRLR
0	1.32579	0.314	0.105	0	B cells	SNX30
0	1.32539	0.297	0.047	0	B cells	ABCC2
0	1.32323	0.335	0.108	0	B cells	KIAA1549
0	1.32198	0.408	0.1	0	B cells	LINC00671
0	1.31839	0.295	0.131	0	B cells	P4HA1
0	1.31265	0.385	0.255	0	B cells	RDX
0	1.31083	0.404	0.146	0	B cells	CNTN4
0	1.2995	0.469	0.258	0	B cells	STPG2
0	1.2971	0.362	0.211	0	B cells	TBC1D19
0	1.29618	0.255	0.064	0	B cells	ABAT
0	1.2948	0.368	0.147	0	B cells	PLEKHA6
0	1.28417	0.491	0.272	0	B cells	TNS1
0	1.27221	0.413	0.206	0	B cells	FBXO21
0	1.26955	0.276	0.051	0	B cells	DOK6
0	1.26527	0.287	0.049	0	B cells	FIGNL1
0	1.2543	0.267	0.066	0	B cells	LINC01788
0	1.25055	0.355	0.063	0	B cells	SLC34A1
0	1.24761	0.329	0.116	0	B cells	TM7SF3
0	1.24135	0.389	0.159	0	B cells	FRMD4B
0	1.23993	0.54	0.253	0	B cells	RALYL
0	1.23862	0.533	0.311	0	B cells	UBE2E2
0	1.23149	0.54	0.32	0	B cells	DIP2C
0	1.22354	0.361	0.156	0	B cells	PDGFC
0	1.2204	0.294	0.112	0	B cells	ZFAT
0	1.21941	0.644	0.441	0	B cells	PLEKHA5
0	1.2185	0.424	0.275	0	B cells	PARG
0	1.21654	0.773	0.469	0	B cells	FHIT
0	1.211	0.601	0.304	0	B cells	TRPM3
0	1.20334	0.325	0.112	0	B cells	AFMID
0	1.18771	0.289	0.09	0	B cells	DHTKD1
0	1.1769	0.26	0.088	0	B cells	ENPP7P15
0	1.17206	0.601	0.147	0	B cells	FTCD
0	1.16998	0.296	0.056	0	B cells	GDA
0	1.16652	0.438	0.162	0	B cells	GPC6
0	1.16416	0.315	0.111	0	B cells	SLC7A8
0	1.15557	0.31	0.06	0	B cells	DPEP1
0	1.15546	0.268	0.106	0	B cells	CRYZL2P-SEC16B
0	1.15188	0.289	0.039	0	B cells	SLC22A8
0	1.15147	0.261	0.08	0	B cells	ZNF826P
0	1.15124	0.305	0.082	0	B cells	ARHGAP42
0	1.14668	0.273	0.073	0	B cells	TTC38
0	1.14126	0.31	0.072	0	B cells	SHMT1
0	1.1385	0.552	0.36	0	B cells	CUX1
0	1.13469	0.484	0.115	0	B cells	SLC6A13
0	1.12223	0.271	0.114	0	B cells	GANC
0	1.1216	0.339	0.166	0	B cells	GHR
0	1.11872	0.253	0.068	0	B cells	ESR1
0	1.11707	0.391	0.214	0	B cells	MICU1
0	1.11541	0.307	0.061	0	B cells	SLC47A2
0	1.1133	0.333	0.189	0	B cells	AGPAT3
0	1.11052	0.52	0.252	0	B cells	ZBTB16
0	1.10172	0.29	0.066	0	B cells	GIPC2
0	1.10027	0.493	0.28	0	B cells	TTC28
0	1.09401	0.278	0.051	0	B cells	CDH2
0	1.09269	0.301	0.167	0	B cells	ACSS3
0	1.08852	0.457	0.241	0	B cells	TRABD2B
0	1.08761	0.397	0.276	0	B cells	HIBCH
0	1.08301	0.36	0.222	0	B cells	CCDC30
0	1.07915	0.391	0.226	0	B cells	MAP3K13
0	1.07878	0.338	0.178	0	B cells	SLC39A11
0	1.0784	0.26	0.089	0	B cells	EYA2
0	1.07642	0.666	0.476	0	B cells	PATJ
0	1.07528	0.362	0.239	0	B cells	INVS
0	1.06972	0.451	0.101	0	B cells	PRODH2
0	1.06877	0.576	0.408	0	B cells	RABGAP1L
0	1.06619	0.267	0.041	0	B cells	FUT6
0	1.05188	0.382	0.226	0	B cells	ZHX3
0	1.05166	0.301	0.101	0	B cells	LSP1P4
0	1.03745	0.313	0.161	0	B cells	SHROOM4
0	1.03616	0.261	0.098	0	B cells	CNTN3
0	1.03443	0.321	0.183	0	B cells	KIAA0825
0	1.03039	0.328	0.167	0	B cells	TPD52
0	1.02974	0.331	0.094	0	B cells	ARHGAP10
0	1.0229	0.273	0.16	0	B cells	AASS
0	1.01977	0.316	0.132	0	B cells	MTARC2
0	1.01853	0.278	0.148	0	B cells	MYRIP
0	1.01226	0.4	0.251	0	B cells	AIG1
0	1.00197	0.314	0.15	0	B cells	ENPP7P6
0	-1.00274	0.122	0.279	0	B cells	OGT
0	-1.00527	0.186	0.342	0	B cells	LRRFIP1
0	-1.01588	0.148	0.295	0	B cells	PTBP3
0	-1.0372	0.148	0.295	0	B cells	TSC22D2
0	-1.06554	0.143	0.298	0	B cells	MYO1E
0	-1.09373	0.097	0.275	0	B cells	TRIM2
0	-1.10839	0.19	0.32	0	B cells	COL4A3
0	-1.11696	0.144	0.325	0	B cells	ZRANB2
0	-1.12609	0.059	0.269	0	B cells	SKAP1
0	-1.14081	0.168	0.313	0	B cells	DCDC2
0	-1.14992	0.047	0.252	0	B cells	SPIRE1
0	-1.16276	0.136	0.307	0	B cells	TBC1D4
0	-1.16723	0.149	0.304	0	B cells	PDE7B
0	-1.19269	0.115	0.264	0	B cells	SRSF5
0	-1.20127	0.12	0.267	0	B cells	ITGAV
0	-1.20616	0.164	0.314	0	B cells	ABCA5
0	-1.22899	0.106	0.278	0	B cells	ARGLU1
0	-1.23541	0.329	0.442	0	B cells	ATP1B1
0	-1.25699	0.128	0.291	0	B cells	RTN4
0	-1.29836	0.065	0.258	0	B cells	NOS1AP
0	-1.30217	0.135	0.284	0	B cells	GRB14
0	-1.34129	0.062	0.306	0	B cells	MYO10
0	-1.37955	0.236	0.386	0	B cells	ATP1A1
0	-1.40571	0.187	0.368	0	B cells	MRPS6
0	-1.40915	0.147	0.306	0	B cells	DDX5
0	-1.43314	0.042	0.254	0	B cells	SCIN
0	-1.47575	0.082	0.311	0	B cells	NEBL
0	-1.52934	0.114	0.344	0	B cells	UTRN
0	-1.57045	0.177	0.356	0	B cells	HNRNPA2B1
0	-1.58432	0.403	0.543	0	B cells	COBLL1
0	-1.60525	0.179	0.348	0	B cells	PRKG1
0	-1.6157	0.085	0.311	0	B cells	RHOBTB3
0	-1.66418	0.074	0.293	0	B cells	EFNA5
0	-1.70859	0.109	0.306	0	B cells	IVNS1ABP
0	-1.70917	0.033	0.295	0	B cells	HOXB3
0	-1.74745	0.207	0.363	0	B cells	RNPC3
0	-1.75355	0.261	0.464	0	B cells	DDX17
0	-1.75882	0.084	0.276	0	B cells	TEX41
0	-1.7595	0.05	0.292	0	B cells	SCN2A
0	-1.77773	0.05	0.313	0	B cells	OSBPL3
0	-1.80303	0.051	0.299	0	B cells	NAV2
0	-1.81381	0.174	0.357	0	B cells	KAZN
0	-1.83509	0.079	0.26	0	B cells	HSD11B2
0	-1.89639	0.233	0.419	0	B cells	WNK1
0	-1.96063	0.081	0.291	0	B cells	PDE1A
0	-2.08328	0.203	0.368	0	B cells	KCNIP4
0	-2.1008	0.019	0.264	0	B cells	CLCNKB
0	-2.10279	0.313	0.536	0	B cells	MECOM
0	-2.2541	0.282	0.465	0	B cells	ERBB4
0	-2.477	0.126	0.406	0	B cells	WSB1
0	-2.57774	0.088	0.265	0	B cells	EGF
2.41146e-305	-1.48014	0.24	0.365	3.71316e-301	B cells	CA12
1.85032e-296	-1.12158	0.244	0.36	2.84912e-292	B cells	APBB2
3.67492e-296	1.05248	0.359	0.249	5.65864e-292	B cells	TYW1
5.33115e-292	1.05803	0.259	0.153	8.2089e-288	B cells	SCP2
2.67684e-291	1.21972	0.427	0.312	4.12179e-287	B cells	JPX
1.29052e-278	-1.04835	0.227	0.345	1.98714e-274	B cells	APP
1.19466e-259	1.00368	0.46	0.341	1.83954e-255	B cells	DANT2
5.80801e-245	-1.0976	0.296	0.391	8.94317e-241	B cells	ADAMTS9-AS2
4.30174e-230	-1.27679	0.292	0.384	6.62382e-226	B cells	CADPS2
8.77038e-229	-1.14562	0.147	0.251	1.35046e-224	B cells	TOX3
1.19464e-175	-1.93376	0.258	0.344	1.83951e-171	B cells	SLC8A1
2.12095e-108	-1.08467	0.2	0.273	3.26584e-104	B cells	SAT1
3.06268e-93	-1.20801	0.464	0.456	4.71592e-89	B cells	CCSER1
0	2.88356	0.327	0.038	0	Epithelial cells	SLC4A9
0	2.68047	0.395	0.19	0	Epithelial cells	PACRG
0	2.64192	0.397	0.07	0	Epithelial cells	CLNK
0	2.36286	0.314	0.055	0	Epithelial cells	CELF2
0	2.30821	0.362	0.103	0	Epithelial cells	RCAN2
0	2.23944	0.311	0.039	0	Epithelial cells	CA8
0	2.18904	0.368	0.092	0	Epithelial cells	ATP6V0D2
0	2.14191	0.401	0.109	0	Epithelial cells	PDE1C
0	2.09639	0.356	0.082	0	Epithelial cells	ADGRF5
0	2.05172	0.292	0.067	0	Epithelial cells	GALNT17
0	2.05117	0.337	0.122	0	Epithelial cells	SLC26A7
0	2.02018	0.636	0.327	0	Epithelial cells	WSB1
0	2.01627	0.285	0.105	0	Epithelial cells	BHLHE40
0	2.0035	0.476	0.2	0	Epithelial cells	HSD11B2
0	1.96841	0.339	0.028	0	Epithelial cells	LINC01187
0	1.95797	0.354	0.1	0	Epithelial cells	SNTB1
0	1.86273	0.446	0.185	0	Epithelial cells	PLCG2
0	1.81896	0.293	0.049	0	Epithelial cells	ANKHD1-DT
0	1.74478	0.317	0.084	0	Epithelial cells	ADAMTSL1
0	1.7442	0.44	0.199	0	Epithelial cells	ITGA6
0	1.62632	0.418	0.091	0	Epithelial cells	RHBG
0	1.56999	0.31	0.073	0	Epithelial cells	SEMA3C
0	1.50762	0.317	0.14	0	Epithelial cells	ABCC4
0	1.49214	0.298	0.162	0	Epithelial cells	CACNB2
0	1.49013	0.31	0.03	0	Epithelial cells	ATP6V1C2
0	1.48709	0.537	0.32	0	Epithelial cells	CA12
0	1.46074	0.335	0.099	0	Epithelial cells	PSD3
0	1.44847	0.397	0.206	0	Epithelial cells	EPS8
0	1.43497	0.27	0.075	0	Epithelial cells	LRRC9
0	1.43485	0.264	0.093	0	Epithelial cells	NR4A1
0	1.42299	0.42	0.186	0	Epithelial cells	ATP6V0A4
0	1.40286	0.504	0.183	0	Epithelial cells	SCIN
0	1.36885	0.395	0.261	0	Epithelial cells	TMEM117
0	1.24796	0.398	0.114	0	Epithelial cells	FYB2
0	1.23994	0.38	0.174	0	Epithelial cells	VPS37B
0	1.22879	0.314	0.167	0	Epithelial cells	SHOC1
0	1.22382	0.404	0.219	0	Epithelial cells	ARHGAP18
0	1.20878	0.483	0.225	0	Epithelial cells	HOXB3
0	1.19436	0.313	0.149	0	Epithelial cells	KLF6
0	1.19051	0.564	0.44	0	Epithelial cells	NEDD4L
0	1.18959	0.433	0.309	0	Epithelial cells	MAGI3
0	1.18694	0.321	0.076	0	Epithelial cells	ADGRF1
0	1.18237	0.424	0.229	0	Epithelial cells	ARGLU1
0	1.16096	0.261	0.055	0	Epithelial cells	DOCK10
0	1.11599	0.288	0.095	0	Epithelial cells	TMEM101
0	1.10308	0.252	0.129	0	Epithelial cells	RALBP1
0	1.09602	0.399	0.212	0	Epithelial cells	PIK3C2G
0	1.07908	0.659	0.402	0	Epithelial cells	DDX17
0	1.07755	0.349	0.153	0	Epithelial cells	SCML1
0	1.06792	0.366	0.185	0	Epithelial cells	MPPED2
0	1.0504	0.407	0.194	0	Epithelial cells	SCNN1A
0	1.04511	0.43	0.216	0	Epithelial cells	SRSF5
0	1.04499	0.315	0.11	0	Epithelial cells	INPP4A
0	1.04469	0.341	0.184	0	Epithelial cells	TBC1D14
0	1.04367	0.372	0.243	0	Epithelial cells	LIMS1
0	1.04294	0.295	0.119	0	Epithelial cells	ZNF208
0	1.03499	0.351	0.214	0	Epithelial cells	GPAT3
0	1.0338	0.263	0.107	0	Epithelial cells	LAMA2
0	1.0315	0.377	0.199	0	Epithelial cells	RGL3
0	1.03028	0.483	0.255	0	Epithelial cells	DDX5
0	1.02855	0.485	0.245	0	Epithelial cells	DPY19L2
0	1.0213	0.43	0.223	0	Epithelial cells	PAX8
0	1.02027	0.293	0.143	0	Epithelial cells	ACTB
0	1.00865	0.311	0.15	0	Epithelial cells	HIP1R
0	-1.16028	0.106	0.267	0	Epithelial cells	PRICKLE2
0	-1.18604	0.15	0.324	0	Epithelial cells	ADAMTS9
0	-1.2027	0.526	0.584	0	Epithelial cells	PKHD1
0	-1.32882	0.457	0.754	0	Epithelial cells	LINC00486
0	-1.57151	0.261	0.464	0	Epithelial cells	MAML2
0	-1.6577	0.14	0.308	0	Epithelial cells	FKBP5
0	-1.8127	0.364	0.47	0	Epithelial cells	CCSER1
0	-2.09808	0.163	0.361	0	Epithelial cells	PTH1R
0	-2.12449	0.122	0.264	0	Epithelial cells	SLC4A4
0	-2.14123	0.079	0.268	0	Epithelial cells	SLC16A12
0	-2.23868	0.103	0.267	0	Epithelial cells	LRP2
0	-2.37603	0.239	0.4	0	Epithelial cells	PDE3A
0	-2.62871	0.301	0.524	0	Epithelial cells	SLCO5A1
0	-2.6707	0.153	0.34	0	Epithelial cells	CUBN
0	-2.68919	0.47	0.757	0	Epithelial cells	HFM1
0	-2.70054	0.283	0.53	0	Epithelial cells	PTH2R
0	-3.09547	0.094	0.304	0	Epithelial cells	ACSM2B
0	-3.32939	0.114	0.335	0	Epithelial cells	ACSM2A
2.20498e-298	-1.91754	0.236	0.366	3.39522e-294	Epithelial cells	RAB11FIP3
4.22082e-292	-1.20474	0.257	0.394	6.49922e-288	Epithelial cells	ADAMTS9-AS2
2.31965e-284	-1.34045	0.229	0.366	3.57179e-280	Epithelial cells	NHS
1.22512e-275	1.56981	0.539	0.492	1.88645e-271	Epithelial cells	MAGI1
1.15969e-274	1.30848	0.286	0.188	1.78568e-270	Epithelial cells	NRXN3
1.09208e-271	-1.695	0.274	0.389	1.68158e-267	Epithelial cells	DLG2
5.04657e-266	-1.54229	0.185	0.311	7.77072e-262	Epithelial cells	RALYL
6.46569e-261	-1.33873	0.178	0.305	9.95587e-257	Epithelial cells	PRKD1
8.04454e-237	-1.62966	0.256	0.38	1.2387e-232	Epithelial cells	DHFR
3.9994e-224	-2.0107	0.314	0.416	6.15828e-220	Epithelial cells	MAGI2
4.55472e-222	-1.27714	0.419	0.493	7.01336e-218	Epithelial cells	BICC1
2.55315e-196	-1.04165	0.155	0.261	3.93134e-192	Epithelial cells	FRMD3
1.41988e-181	-1.02966	0.351	0.428	2.18634e-177	Epithelial cells	PKP4
9.83645e-180	-1.06628	0.18	0.286	1.51462e-175	Epithelial cells	TRABD2B
1.15833e-176	1.61033	0.319	0.243	1.7836e-172	Epithelial cells	SLIT2
1.12813e-161	-1.46313	0.178	0.27	1.7371e-157	Epithelial cells	SDK1
4.37825e-148	-1.01186	0.302	0.396	6.74163e-144	Epithelial cells	LINGO1
1.13901e-122	-1.18574	0.28	0.352	1.75384e-118	Epithelial cells	KCNIP4
1.85768e-113	-1.20612	0.226	0.301	2.86045e-109	Epithelial cells	FGGY
1.63771e-111	-1.2599	0.208	0.282	2.52175e-107	Epithelial cells	NCKAP5
9.497e-104	-1.0601	0.324	0.381	1.46235e-99	Epithelial cells	KANK1
2.56862e-102	-1.12271	0.318	0.385	3.95516e-98	Epithelial cells	CDK14
1.19697e-40	-1.21477	0.428	0.439	1.8431e-36	Epithelial cells	ERBB4
0	3.9099	0.423	0.056	0	Neutrophils	CRYAB
0	3.75592	0.386	0.033	0	Neutrophils	VCAM1
0	3.54433	0.619	0.128	0	Neutrophils	TPM1
0	3.09712	0.497	0.162	0	Neutrophils	KLF6
0	2.8936	0.648	0.286	0	Neutrophils	VMP1
0	2.41172	0.379	0.059	0	Neutrophils	ALPK2
0	2.40908	0.293	0.062	0	Neutrophils	ELF3
0	2.33756	0.383	0.091	0	Neutrophils	ZFP36
0	2.26098	0.499	0.16	0	Neutrophils	UGT2B7
0	2.21981	0.434	0.147	0	Neutrophils	ZFP36L1
0	2.19084	0.668	0.319	0	Neutrophils	CCDC198
0	2.16223	0.571	0.2	0	Neutrophils	ITGB8
0	2.15261	0.364	0.116	0	Neutrophils	NFKBIZ
0	2.10915	0.275	0.057	0	Neutrophils	ITGB3
0	2.00057	0.257	0.046	0	Neutrophils	SULT1C4
0	1.95568	0.308	0.071	0	Neutrophils	EGR1
0	1.91574	0.632	0.24	0	Neutrophils	PAX8
0	1.75127	0.367	0.115	0	Neutrophils	PAPLN
0	1.62676	0.286	0.066	0	Neutrophils	NSMF
0	1.61923	0.29	0.068	0	Neutrophils	DNM1
0	1.5917	0.394	0.132	0	Neutrophils	RASSF4
0	1.53537	0.257	0.052	0	Neutrophils	ADGRG6
0	1.46784	0.537	0.235	0	Neutrophils	GOLGA8B
0	1.41217	0.466	0.181	0	Neutrophils	CCNL2
0	1.38533	0.508	0.219	0	Neutrophils	HNRNPU
0	1.38486	0.625	0.323	0	Neutrophils	HNRNPA2B1
0	1.35226	0.726	0.427	0	Neutrophils	DDX17
0	-2.94204	0.416	0.68	0	Neutrophils	PDE4D
0	-3.39379	0.043	0.732	0	Neutrophils	LINC00486
0	-3.40963	0.144	0.531	0	Neutrophils	ESRRG
0	-3.57884	0.081	0.736	0	Neutrophils	HFM1
0	-3.75478	0.038	0.507	0	Neutrophils	SLCO5A1
0	-4.0181	0.074	0.512	0	Neutrophils	MECOM
1.70954e-307	1.60951	0.288	0.081	2.63235e-303	Neutrophils	NEDD9
5.61034e-304	1.9257	0.294	0.083	8.6388e-300	Neutrophils	FOS
1.26699e-299	1.65497	0.367	0.124	1.95092e-295	Neutrophils	COL27A1
7.23267e-299	1.95305	0.267	0.073	1.11369e-294	Neutrophils	TNFSF10
1.25221e-294	-1.4542	0.108	0.527	1.92815e-290	Neutrophils	RASGEF1B
2.8244e-294	-3.67988	0.065	0.446	4.34901e-290	Neutrophils	ERBB4
1.01435e-293	-3.15531	0.082	0.466	1.56189e-289	Neutrophils	CCSER1
1.21194e-293	1.74541	0.308	0.094	1.86614e-289	Neutrophils	BCAM
2.66856e-292	2.62832	0.261	0.072	4.10905e-288	Neutrophils	ATF3
5.20973e-284	1.96224	0.392	0.144	8.02195e-280	Neutrophils	RAPGEF3
3.14699e-282	-2.58358	0.169	0.521	4.84573e-278	Neutrophils	FHIT
5.76849e-278	1.56525	0.469	0.201	8.88232e-274	Neutrophils	EPS8L2
4.65896e-275	1.97591	0.606	0.361	7.17387e-271	Neutrophils	PAX8-AS1
2.70793e-270	1.11784	0.656	0.378	4.16967e-266	Neutrophils	LUC7L3
1.85283e-267	-1.52236	0.022	0.392	2.85299e-263	Neutrophils	LINGO1
6.68486e-263	1.5338	0.442	0.187	1.02933e-258	Neutrophils	FUS
2.91483e-261	1.722	0.531	0.278	4.48825e-257	Neutrophils	PPFIBP1
4.40434e-258	-2.64493	0.117	0.465	6.7818e-254	Neutrophils	IMMP2L
1.23399e-253	1.52348	0.265	0.078	1.9001e-249	Neutrophils	AGRN
3.98883e-253	-3.16947	0.072	0.417	6.14201e-249	Neutrophils	ARL15
1.28651e-243	-2.32792	0.056	0.401	1.98097e-239	Neutrophils	NR3C2
1.59178e-237	1.35076	0.479	0.228	2.45102e-233	Neutrophils	KIF12
4.26312e-234	-2.29182	0.044	0.388	6.56435e-230	Neutrophils	PDE3A
1.31807e-232	1.12578	0.522	0.241	2.02956e-228	Neutrophils	LRP2
1.16097e-231	1.80077	0.352	0.138	1.78767e-227	Neutrophils	SLC25A37
5.32185e-231	1.77428	0.46	0.221	8.19458e-227	Neutrophils	LINC01320
1.95638e-227	-2.2472	0.075	0.406	3.01243e-223	Neutrophils	NAALADL2
1.42925e-220	-2.20039	0.078	0.397	2.20076e-216	Neutrophils	PRKN
2.35736e-218	-2.22057	0.181	0.496	3.62986e-214	Neutrophils	GPHN
1.02292e-216	-2.31678	0.051	0.368	1.57509e-212	Neutrophils	PTGER3
4.3361e-215	1.38135	0.336	0.129	6.67673e-211	Neutrophils	CDK10
4.19163e-213	1.35446	0.407	0.176	6.45427e-209	Neutrophils	PLXNB1
1.71883e-211	-2.47256	0.218	0.504	2.64666e-207	Neutrophils	MAGI1
3.33338e-211	-2.86614	0.052	0.372	5.13274e-207	Neutrophils	DHFR
1.40959e-210	1.4462	0.496	0.259	2.17048e-206	Neutrophils	ANKRD36C
5.39341e-208	1.20232	0.424	0.195	8.30477e-204	Neutrophils	GOLGA8A
1.25801e-207	1.29376	0.422	0.195	1.93708e-203	Neutrophils	ATP6V1G2-DDX39B
1.56078e-206	-2.549	0.103	0.41	2.40329e-202	Neutrophils	PLCL1
7.48174e-204	-1.81194	0.069	0.376	1.15204e-199	Neutrophils	FAF1
3.51723e-201	1.57339	0.515	0.293	5.41583e-197	Neutrophils	ARHGAP29
8.661e-199	-3.18252	0.056	0.35	1.33362e-194	Neutrophils	KCNIP4
4.49628e-195	-2.59597	0.039	0.33	6.92338e-191	Neutrophils	PRKG1
1.29906e-194	-2.00208	0.057	0.35	2.00029e-190	Neutrophils	FBXL17
3.17567e-194	1.08102	0.517	0.269	4.8899e-190	Neutrophils	CIRBP
5.521e-194	-2.48769	0.216	0.48	8.50124e-190	Neutrophils	LRMDA
1.05878e-190	1.20879	0.475	0.249	1.63031e-186	Neutrophils	CCNL1
3.96736e-187	1.2487	0.452	0.228	6.10894e-183	Neutrophils	ANKRD36B
7.48741e-187	-1.83048	0.063	0.353	1.15291e-182	Neutrophils	BABAM2
7.74174e-187	-2.43898	0.087	0.374	1.19207e-182	Neutrophils	ARHGAP6
4.30106e-186	1.13279	0.525	0.303	6.62277e-182	Neutrophils	HNRNPH1
1.2356e-184	-1.88435	0.067	0.354	1.90258e-180	Neutrophils	BTBD9
4.3472e-183	1.28134	0.346	0.146	6.69381e-179	Neutrophils	CALD1
2.544e-182	-2.52159	0.026	0.301	3.91726e-178	Neutrophils	RALYL
3.22681e-175	1.05719	0.42	0.207	4.96864e-171	Neutrophils	HNRNPA3
1.10985e-174	-1.96024	0.074	0.351	1.70895e-170	Neutrophils	SMYD3
2.91843e-174	-2.03596	0.028	0.295	4.49379e-170	Neutrophils	STPG2
3.8997e-174	-2.05849	0.204	0.463	6.00476e-170	Neutrophils	WWOX
5.83457e-171	1.39719	0.337	0.15	8.98407e-167	Neutrophils	UGCG
2.95774e-169	-3.23813	0.066	0.337	4.55433e-165	Neutrophils	SLC8A1
3.97832e-168	-1.85598	0.023	0.283	6.12582e-164	Neutrophils	TMEM117
2.60887e-167	-1.70114	0.044	0.308	4.01714e-163	Neutrophils	PRKCE
5.00218e-166	-2.01809	0.103	0.377	7.70236e-162	Neutrophils	CADPS2
7.68798e-166	-1.73504	0.099	0.371	1.1838e-161	Neutrophils	AGAP1
2.09155e-165	-1.47116	0.126	0.401	3.22058e-161	Neutrophils	ZFAND3
8.92153e-165	1.6197	0.319	0.138	1.37374e-160	Neutrophils	AHNAK
1.17647e-164	-1.40708	0.105	0.381	1.81153e-160	Neutrophils	BCAS3
1.75413e-163	1.26172	0.493	0.294	2.701e-159	Neutrophils	SRSF11
2.802e-163	-1.3827	0.051	0.318	4.31452e-159	Neutrophils	TRAPPC9
1.94005e-160	-1.76847	0.115	0.383	2.98728e-156	Neutrophils	CDK14
2.93666e-160	1.40539	0.382	0.191	4.52187e-156	Neutrophils	LRRK2
1.71768e-158	-1.88755	0.054	0.312	2.64488e-154	Neutrophils	RAD51B
1.88548e-158	1.3344	0.339	0.155	2.90327e-154	Neutrophils	PARP14
2.32729e-158	1.14525	0.455	0.245	3.58356e-154	Neutrophils	SNRNP70
3.27652e-158	1.04859	0.415	0.209	5.04518e-154	Neutrophils	HNRNPDL
8.39317e-157	-1.63616	0.157	0.417	1.29238e-152	Neutrophils	PCCA
2.45243e-156	-1.72534	0.054	0.309	3.77625e-152	Neutrophils	EXT1
1.05211e-154	-1.48777	0.069	0.329	1.62003e-150	Neutrophils	CDKAL1
1.97131e-154	-2.01831	0.181	0.431	3.03543e-150	Neutrophils	PTPRG
1.1884e-153	-1.87079	0.091	0.347	1.8299e-149	Neutrophils	PRKCA
2.2536e-152	-1.66943	0.181	0.438	3.47009e-148	Neutrophils	RABGAP1L
4.3636e-151	1.27112	0.396	0.205	6.71907e-147	Neutrophils	SRSF10
5.10421e-150	-1.50984	0.072	0.328	7.85946e-146	Neutrophils	SUMF1
1.16528e-147	-1.72363	0.092	0.346	1.79429e-143	Neutrophils	MACROD2
6.54545e-145	-2.29998	0.039	0.273	1.00787e-140	Neutrophils	GRIP1
8.63657e-144	1.19391	0.293	0.126	1.32986e-139	Neutrophils	LENG8
1.19042e-143	-2.08795	0.032	0.265	1.83301e-139	Neutrophils	EFNA5
1.27093e-143	-1.45007	0.062	0.304	1.95698e-139	Neutrophils	NSMCE2
1.44264e-143	1.08308	0.513	0.311	2.22138e-139	Neutrophils	DST
3.9795e-142	-1.45778	0.081	0.33	6.12763e-138	Neutrophils	MAGI3
1.30029e-141	1.31489	0.554	0.375	2.00219e-137	Neutrophils	SYNE1
1.69804e-141	1.09243	0.329	0.153	2.61464e-137	Neutrophils	PNN
1.69333e-140	-1.22916	0.059	0.301	2.60739e-136	Neutrophils	CCNY
2.014e-140	-1.27265	0.089	0.342	3.10116e-136	Neutrophils	ADK
4.15259e-140	1.12012	0.458	0.266	6.39416e-136	Neutrophils	ANKRD36
1.31075e-139	-1.29036	0.04	0.274	2.01829e-135	Neutrophils	ASAP2
4.1686e-139	-1.42464	0.064	0.309	6.41881e-135	Neutrophils	COMMD10
3.20739e-138	-1.39007	0.14	0.391	4.93874e-134	Neutrophils	PARD3B
5.74519e-138	1.14933	0.477	0.292	8.84644e-134	Neutrophils	CFLAR
2.48828e-136	1.07463	0.256	0.105	3.83145e-132	Neutrophils	CNDP2
3.29287e-136	-1.45482	0.047	0.278	5.07037e-132	Neutrophils	CPEB3
4.02839e-136	-1.22519	0.087	0.334	6.20291e-132	Neutrophils	EXOC6B
4.6732e-135	-1.42241	0.08	0.323	7.1958e-131	Neutrophils	VTI1A
1.7351e-134	-1.13273	0.043	0.273	2.67171e-130	Neutrophils	FARS2
7.79471e-132	-1.50852	0.159	0.401	1.20023e-127	Neutrophils	SETBP1
5.66621e-130	-1.48457	0.079	0.311	8.72483e-126	Neutrophils	SAMD12
6.95532e-130	-1.99644	0.314	0.504	1.07098e-125	Neutrophils	PTH2R
9.0314e-130	-1.38138	0.056	0.282	1.39066e-125	Neutrophils	AHCYL2
1.56958e-129	-1.58427	0.113	0.348	2.41684e-125	Neutrophils	UBE2E2
2.15646e-129	-1.98875	0.143	0.38	3.32052e-125	Neutrophils	DLG2
3.75377e-129	-1.39798	0.071	0.298	5.78006e-125	Neutrophils	CRADD
1.12615e-128	1.09047	0.453	0.27	1.73405e-124	Neutrophils	NPIPB12
2.6955e-127	1.20502	0.433	0.26	4.15053e-123	Neutrophils	ZNF83
1.13865e-126	1.05926	0.532	0.361	1.75329e-122	Neutrophils	RBM39
5.36174e-126	-2.13917	0.111	0.335	8.256e-122	Neutrophils	KAZN
7.8635e-126	-1.33088	0.104	0.339	1.21082e-121	Neutrophils	STK3
5.48651e-125	1.07424	0.466	0.291	8.44813e-121	Neutrophils	TAF1D
9.90796e-125	1.01056	0.268	0.118	1.52563e-120	Neutrophils	DDX3X
1.12973e-124	-1.66316	0.061	0.279	1.73956e-120	Neutrophils	OSBPL3
1.13374e-124	-1.38382	0.116	0.349	1.74573e-120	Neutrophils	LIMCH1
1.64759e-124	-1.40123	0.071	0.293	2.53695e-120	Neutrophils	CAMKMT
2.14215e-124	-1.19385	0.043	0.261	3.29849e-120	Neutrophils	FOXN3
5.95649e-122	1.09991	0.372	0.201	9.1718e-118	Neutrophils	SPG7
1.99263e-121	-1.5002	0.102	0.325	3.06825e-117	Neutrophils	GNAQ
2.51973e-121	-1.62816	0.243	0.46	3.87988e-117	Neutrophils	NEDD4L
2.49006e-120	-1.50195	0.062	0.278	3.83419e-116	Neutrophils	FREM1
4.81e-120	-1.3663	0.189	0.417	7.40643e-116	Neutrophils	FGD4
5.46236e-120	-1.43702	0.084	0.308	8.41094e-116	Neutrophils	PRKAG2
1.15576e-119	-1.08391	0.078	0.3	1.77964e-115	Neutrophils	TMCC1
3.4199e-119	1.42667	0.298	0.147	5.26596e-115	Neutrophils	PLEKHH2
1.2738e-118	-1.16272	0.057	0.272	1.9614e-114	Neutrophils	SUCLG2
1.32844e-118	-1.61226	0.131	0.357	2.04553e-114	Neutrophils	DIP2C
2.42174e-118	-1.04606	0.101	0.33	3.72899e-114	Neutrophils	NCOA1
9.17011e-118	-1.28334	0.102	0.327	1.41201e-113	Neutrophils	TRPS1
9.41705e-118	-1.28324	0.054	0.266	1.45004e-113	Neutrophils	FHIP1A
4.80745e-117	-1.06631	0.187	0.423	7.40251e-113	Neutrophils	ITPR2
1.01466e-116	1.35897	0.394	0.226	1.56238e-112	Neutrophils	FAT1
2.03334e-116	-1.31234	0.044	0.25	3.13093e-112	Neutrophils	PLCXD2
4.42514e-116	-1.68233	0.304	0.486	6.81383e-112	Neutrophils	RORA
1.01684e-115	-1.42786	0.122	0.342	1.56573e-111	Neutrophils	MAPK8
1.23695e-115	1.20054	0.267	0.121	1.90466e-111	Neutrophils	CREBZF
1.43103e-115	1.23563	0.262	0.12	2.2035e-111	Neutrophils	INTS3
2.64261e-115	-1.61915	0.128	0.351	4.06909e-111	Neutrophils	CA12
4.77071e-115	-1.2358	0.075	0.291	7.34594e-111	Neutrophils	CPQ
1.13479e-114	-1.50601	0.141	0.363	1.74735e-110	Neutrophils	DANT2
2.00495e-114	1.08935	0.339	0.181	3.08723e-110	Neutrophils	CCDC14
2.08752e-114	-1.10762	0.12	0.35	3.21436e-110	Neutrophils	SHANK2
3.95687e-114	-1.7967	0.062	0.269	6.09279e-110	Neutrophils	ABTB2
4.84846e-114	1.0513	0.294	0.142	7.46566e-110	Neutrophils	PDZK1
5.11216e-114	-1.29107	0.057	0.264	7.8717e-110	Neutrophils	STARD13
7.8591e-114	-1.13351	0.108	0.334	1.21014e-109	Neutrophils	ITFG1
2.08911e-112	-1.1834	0.058	0.264	3.21682e-108	Neutrophils	SUPT3H
3.40519e-112	1.0461	0.415	0.249	5.24332e-108	Neutrophils	ARGLU1
6.30666e-111	-1.08536	0.069	0.282	9.711e-107	Neutrophils	TBC1D22A
1.10167e-110	-1.9604	0.112	0.329	1.69635e-106	Neutrophils	PDE10A
1.89241e-110	-1.16495	0.18	0.399	2.91394e-106	Neutrophils	SIK3
1.04385e-109	1.06111	0.368	0.204	1.60733e-105	Neutrophils	BCL2L2-PABPN1
1.28779e-109	-1.1511	0.08	0.291	1.98294e-105	Neutrophils	AUH
1.24138e-108	-1.20905	0.176	0.396	1.91147e-104	Neutrophils	TCF12
1.78755e-108	-1.37224	0.089	0.298	2.75247e-104	Neutrophils	VAV3
4.91312e-107	-1.03856	0.078	0.287	7.56522e-103	Neutrophils	COP1
3.04319e-106	-1.51845	0.198	0.407	4.6859e-102	Neutrophils	FOXP1
8.60622e-106	-2.09408	0.067	0.263	1.32519e-101	Neutrophils	PDZD2
1.15362e-105	-1.32768	0.13	0.342	1.77635e-101	Neutrophils	AGBL4
1.34663e-105	1.31402	0.378	0.226	2.07354e-101	Neutrophils	PLEKHA1
4.73376e-105	-1.42204	0.062	0.261	7.28904e-101	Neutrophils	PELI2
1.1221e-104	1.02803	0.29	0.144	1.72781e-100	Neutrophils	TTN
9.82293e-104	-1.20771	0.079	0.282	1.51254e-99	Neutrophils	MAPKAP1
1.10614e-103	-1.37845	0.091	0.293	1.70324e-99	Neutrophils	FOXO1
1.30832e-103	1.13786	0.451	0.296	2.01455e-99	Neutrophils	GCC2
2.42682e-103	-1.12377	0.135	0.346	3.73682e-99	Neutrophils	NCOA2
7.79236e-102	-1.15309	0.093	0.301	1.19987e-97	Neutrophils	WDR70
2.47615e-101	-1.09559	0.136	0.346	3.81277e-97	Neutrophils	DOCK1
2.69364e-101	-2.06031	0.066	0.256	4.14766e-97	Neutrophils	SLIT2
6.04527e-101	-1.39745	0.095	0.294	9.30851e-97	Neutrophils	PRKD1
6.40114e-101	-1.29816	0.076	0.271	9.85648e-97	Neutrophils	CCDC91
8.42312e-101	-1.07334	0.085	0.286	1.29699e-96	Neutrophils	KLF12
7.16675e-99	-1.38507	0.1	0.298	1.10354e-94	Neutrophils	GAREM1
8.57579e-99	-1.01442	0.133	0.343	1.3205e-94	Neutrophils	VWA8
3.75647e-98	-1.10999	0.113	0.318	5.78422e-94	Neutrophils	SRPK2
1.45992e-97	-1.0093	0.061	0.252	2.24798e-93	Neutrophils	GBE1
2.08521e-97	1.4129	0.273	0.139	3.21081e-93	Neutrophils	PCDHGA1
4.25202e-97	-2.18338	0.206	0.408	6.54726e-93	Neutrophils	MAGI2
1.22977e-96	-1.09332	0.081	0.274	1.8936e-92	Neutrophils	MYO10
8.90441e-95	-1.27619	0.09	0.279	1.3711e-90	Neutrophils	TRHDE
1.11401e-94	-1.94379	0.071	0.252	1.71535e-90	Neutrophils	TEX41
1.44199e-93	1.21092	0.356	0.213	2.22037e-89	Neutrophils	SF1
1.41846e-92	1.1003	0.257	0.128	2.18414e-88	Neutrophils	PPP1R10
1.83241e-92	-1.02184	0.067	0.254	2.82154e-88	Neutrophils	ATP6V1H
7.97038e-92	1.03656	0.348	0.205	1.22728e-87	Neutrophils	EWSR1
1.51222e-91	-1.33581	0.099	0.285	2.32851e-87	Neutrophils	PDE7B
1.63019e-91	-1.06642	0.132	0.334	2.51016e-87	Neutrophils	JPX
6.42901e-91	-1.04806	0.259	0.45	9.89939e-87	Neutrophils	LRBA
4.83509e-90	-1.36454	0.105	0.296	7.44507e-86	Neutrophils	FGGY
4.38635e-89	-1.09733	0.076	0.256	6.75411e-85	Neutrophils	WDFY2
7.15387e-89	-1.21315	0.125	0.313	1.10155e-84	Neutrophils	ITPR1
1.84953e-88	-1.18555	0.188	0.379	2.84791e-84	Neutrophils	ATXN1
3.64177e-88	-1.25039	0.105	0.288	5.6076e-84	Neutrophils	MITF
1.52505e-87	-1.13185	0.161	0.354	2.34827e-83	Neutrophils	THSD7A
4.45858e-87	-1.01396	0.208	0.402	6.86533e-83	Neutrophils	SBF2
1.95299e-86	1.00742	0.495	0.355	3.00722e-82	Neutrophils	RNF213
1.78048e-85	-1.31266	0.211	0.398	2.74158e-81	Neutrophils	CGNL1
6.38088e-85	-1.1872	0.238	0.423	9.82528e-81	Neutrophils	TBC1D5
9.44217e-85	-1.11387	0.157	0.347	1.45391e-80	Neutrophils	APBB2
1.06706e-84	-1.26695	0.101	0.282	1.64306e-80	Neutrophils	PTPRJ
3.64552e-84	-1.56301	0.104	0.283	5.61337e-80	Neutrophils	RNF152
2.57245e-83	-1.24531	0.082	0.254	3.96106e-79	Neutrophils	EPB41L3
3.14476e-83	1.00961	0.296	0.158	4.8423e-79	Neutrophils	ACTB
5.66829e-83	-1.14385	0.095	0.273	8.72803e-79	Neutrophils	ADGRL2
8.63661e-83	1.05952	0.34	0.203	1.32986e-78	Neutrophils	SPTAN1
5.85688e-82	-1.43172	0.206	0.381	9.01842e-78	Neutrophils	ADAMTS9-AS2
1.05161e-81	-1.15082	0.139	0.323	1.61928e-77	Neutrophils	SH3RF1
6.19003e-81	1.11388	0.283	0.157	9.53141e-77	Neutrophils	UBE2G2
7.14344e-81	-1.20001	0.115	0.298	1.09995e-76	Neutrophils	ULK4
1.66575e-80	-1.05111	0.203	0.388	2.56492e-76	Neutrophils	IGF1R
2.34298e-76	-1.23157	0.124	0.296	3.60772e-72	Neutrophils	MIR99AHG
6.53983e-76	-1.30524	0.11	0.279	1.007e-71	Neutrophils	MYO1E
1.4073e-75	-1.18691	0.156	0.334	2.16697e-71	Neutrophils	PLXDC2
3.89818e-74	-1.09622	0.098	0.266	6.00241e-70	Neutrophils	NAV2
5.28464e-73	-1.04724	0.251	0.423	8.13729e-69	Neutrophils	PKP4
6.88047e-73	-1.25635	0.221	0.395	1.05945e-68	Neutrophils	WNK1
1.34057e-72	-1.03067	0.095	0.26	2.06422e-68	Neutrophils	SCN2A
3.86796e-72	-1.06008	0.229	0.395	5.95588e-68	Neutrophils	FNDC3B
3.03021e-71	-1.23287	0.117	0.281	4.66592e-67	Neutrophils	NEBL
1.10711e-70	1.28646	0.29	0.172	1.70473e-66	Neutrophils	PER1
3.95706e-70	-1.13662	0.247	0.417	6.09308e-66	Neutrophils	WDR72
1.80318e-69	-1.39564	0.188	0.351	2.77654e-65	Neutrophils	TRPM3
3.63926e-69	-1.41622	0.265	0.421	5.60374e-65	Neutrophils	GLIS3
3.94875e-69	-1.09317	0.095	0.251	6.08028e-65	Neutrophils	PRICKLE2
5.57429e-69	1.11745	0.275	0.158	8.58329e-65	Neutrophils	ILF3
2.74758e-68	-1.06577	0.322	0.465	4.23072e-64	Neutrophils	MSI2
1.37035e-66	-1.30093	0.158	0.314	2.11006e-62	Neutrophils	AKT3
1.1829e-65	2.05432	0.286	0.182	1.82142e-61	Neutrophils	SOD2
1.41452e-64	-1.14571	0.178	0.337	2.17808e-60	Neutrophils	LGR4
8.10552e-64	1.54188	0.336	0.217	1.24809e-59	Neutrophils	TXNIP
6.77067e-63	-1.13799	0.196	0.351	1.04255e-58	Neutrophils	MAST4
5.35414e-61	-1.21642	0.16	0.312	8.2443e-57	Neutrophils	L3MBTL4
1.59112e-59	-1.0082	0.111	0.262	2.45001e-55	Neutrophils	LIMS1
1.8966e-59	1.03173	0.35	0.235	2.92039e-55	Neutrophils	MICAL3
2.24568e-59	-1.1532	0.27	0.414	3.4579e-55	Neutrophils	MED13L
5.99078e-59	-1.04323	0.292	0.44	9.2246e-55	Neutrophils	MBD5
7.16111e-56	1.36307	0.291	0.183	1.10267e-51	Neutrophils	HSP90AA1
3.90057e-51	-1.06435	0.204	0.343	6.0061e-47	Neutrophils	SHROOM3
4.85272e-46	-1.00216	0.223	0.352	7.47222e-42	Neutrophils	NHS
1.26852e-45	-1.00943	0.259	0.391	1.95326e-41	Neutrophils	FRAS1
1.2685e-44	-1.03276	0.26	0.386	1.95323e-40	Neutrophils	PTPRM
2.06046e-44	-1.27512	0.219	0.353	3.17269e-40	Neutrophils	RAB11FIP3
1.18536e-39	-1.05707	0.144	0.262	1.82521e-35	Neutrophils	SDK1
1.80291e-33	1.02369	0.251	0.173	2.77612e-29	Neutrophils	PDXK
2.95233e-33	-1.12409	0.186	0.29	4.546e-29	Neutrophils	FKBP5
3.21058e-20	-1.34022	0.246	0.318	4.94365e-16	Neutrophils	CUBN
5.17411e-20	1.13225	0.28	0.221	7.96709e-16	Neutrophils	ANK2
0	4.23397	0.778	0.052	0	DC	LINC01187
0	3.86922	0.906	0.133	0	DC	SLC26A7
0	3.7289	0.852	0.101	0	DC	ADGRF5
0	3.64891	0.691	0.052	0	DC	ATP6V1C2
0	3.56743	0.765	0.106	0	DC	TMEM101
0	3.52834	0.755	0.119	0	DC	RHBG
0	3.43532	0.646	0.028	0	DC	DMRT2
0	3.16238	0.475	0.024	0	DC	AQP6
0	3.0086	0.617	0.096	0	DC	ADGRF1
0	2.8201	0.501	0.082	0	DC	UAP1
0	2.8067	0.41	0.024	0	DC	SLC4A1
0	2.69618	0.672	0.062	0	DC	SLC4A9
0	2.67244	0.789	0.097	0	DC	CLNK
0	2.6184	0.433	0.066	0	DC	RHCG
0	2.60088	0.79	0.252	0	DC	GRB14
0	2.59826	0.687	0.147	0	DC	TMEM213
0	2.57191	0.298	0.015	0	DC	FOXI1
0	2.40949	0.414	0.031	0	DC	SMIM34
0	2.34523	0.711	0.21	0	DC	TXNIP
0	2.29896	0.486	0.077	0	DC	B3GAT1-DT
0	2.28639	0.567	0.178	0	DC	SHOC1
0	2.26492	0.564	0.147	0	DC	VAX2
0	2.25221	0.393	0.061	0	DC	SLC25A39
0	2.24989	0.447	0.038	0	DC	KIT
0	2.2118	0.697	0.233	0	DC	ARHGAP18
0	2.20541	0.382	0.059	0	DC	IGFBP5
0	2.15393	0.687	0.22	0	DC	ITGA6
0	2.14121	0.496	0.102	0	DC	COL6A1
0	2.14059	0.752	0.283	0	DC	ABCA5
0	2.10321	0.451	0.049	0	DC	LIMS3
0	2.08214	0.387	0.087	0	DC	UHMK1
0	1.9796	0.598	0.234	0	DC	PCNX4
0	1.97721	0.739	0.218	0	DC	CLCNKB
0	1.96912	0.299	0.032	0	DC	MAPRE3
0	1.88434	0.409	0.089	0	DC	CKB
0	1.88386	0.543	0.225	0	DC	GPAT3
0	1.87808	0.68	0.308	0	DC	SULT1C2
0	1.83732	0.41	0.102	0	DC	MAP1LC3A
0	1.81576	0.462	0.159	0	DC	TMPRSS2
0	1.79512	0.343	0.034	0	DC	ATP6V1G3
0	1.79492	0.553	0.21	0	DC	PLCG2
0	1.78073	0.524	0.197	0	DC	ABCC5
0	1.76665	0.676	0.197	0	DC	CLCNKA
0	1.73657	0.607	0.215	0	DC	SCIN
0	1.7209	0.525	0.141	0	DC	FYB2
0	1.70634	0.537	0.208	0	DC	ATP6V0A4
0	1.69227	0.643	0.234	0	DC	SRSF5
0	1.69093	0.689	0.34	0	DC	CA12
0	1.68366	0.314	0.077	0	DC	DSG2
0	1.6628	0.347	0.086	0	DC	GAS6
0	1.65987	0.25	0.05	0	DC	ITIH5
0	1.6573	0.696	0.275	0	DC	DDX5
0	1.65005	0.31	0.073	0	DC	GCGR
0	1.62928	0.346	0.052	0	DC	ATP6AP2
0	1.61568	0.444	0.151	0	DC	PNN
0	1.60131	0.325	0.087	0	DC	ARAP1
0	1.58781	0.838	0.502	0	DC	MUC20-OT1
0	1.56952	0.356	0.084	0	DC	TBC1D24
0	1.56644	0.507	0.193	0	DC	VPS37B
0	1.55784	0.325	0.082	0	DC	HERPUD1
0	1.53818	0.413	0.125	0	DC	LENG8
0	1.52843	0.375	0.066	0	DC	CA8
0	1.52049	0.506	0.186	0	DC	OGDHL
0	1.49011	0.325	0.057	0	DC	HLA-B
0	1.47541	0.541	0.234	0	DC	MOB1B
0	1.46764	0.392	0.117	0	DC	ACTG1
0	1.45693	0.334	0.081	0	DC	B2M
0	1.455	0.316	0.065	0	DC	HLA-C
0	1.44839	0.288	0.036	0	DC	LEF1
0	1.44687	0.274	0.028	0	DC	STAP1
0	1.4264	0.709	0.382	0	DC	TFCP2L1
0	1.41413	0.32	0.077	0	DC	KCNC4
0	1.40809	0.607	0.292	0	DC	ZRANB2
0	1.39612	0.336	0.074	0	DC	NSUN5P1
0	1.39326	0.386	0.096	0	DC	SEMA3C
0	1.38814	0.779	0.427	0	DC	DDX17
0	1.38271	0.608	0.251	0	DC	FXYD2
0	1.36856	0.493	0.155	0	DC	ABCC4
0	1.36028	0.752	0.388	0	DC	PNISR
0	1.33525	0.621	0.241	0	DC	PAX8
0	1.2737	0.541	0.207	0	DC	HNRNPDL
0	1.25823	0.428	0.125	0	DC	VEGFA
0	1.2052	0.564	0.223	0	DC	EPS8
0	1.12347	0.302	0.066	0	DC	CAMK2N1
0	1.09141	0.489	0.119	0	DC	ATP6V0D2
0	-2.05132	0.052	0.527	0	DC	RASGEF1B
0	-3.30135	0.037	0.73	0	DC	LINC00486
0	-4.05296	0.077	0.508	0	DC	PTH2R
0	-4.31822	0.034	0.505	0	DC	SLCO5A1
0	-4.56804	0.086	0.734	0	DC	HFM1
5.55299e-305	1.10439	0.298	0.076	8.5505e-301	DC	DOCK10
2.68716e-304	1.74077	0.509	0.219	4.13769e-300	DC	NRDC
1.10487e-302	1.27824	0.497	0.194	1.70128e-298	DC	ATP6V1G2-DDX39B
3.52609e-301	1.18618	0.712	0.378	5.42947e-297	DC	LUC7L3
5.77443e-294	1.17765	0.506	0.206	8.89147e-290	DC	HNRNPA3
6.36199e-293	1.75873	0.25	0.059	9.7962e-289	DC	BSG
3.45125e-291	1.62202	0.488	0.201	5.31424e-287	DC	SPTAN1
4.6667e-290	1.12832	0.566	0.253	7.18578e-286	DC	LIMS1
2.84144e-289	1.36772	0.338	0.103	4.37525e-285	DC	TFRC
1.20461e-288	1.1902	0.29	0.078	1.85485e-284	DC	ELK4
2.28828e-288	1.29041	0.26	0.064	3.52349e-284	DC	PCSK7
1.18652e-287	1.08033	0.649	0.324	1.827e-283	DC	HNRNPA2B1
1.13218e-286	1.41621	0.459	0.178	1.74333e-282	DC	MRPS5
3.46153e-285	1.04182	0.601	0.268	5.33007e-281	DC	CIRBP
8.8611e-283	1.37518	0.256	0.063	1.36443e-278	DC	DUSP15
9.40535e-280	1.40728	0.27	0.069	1.44824e-275	DC	MIR22HG
9.10329e-278	1.22214	0.554	0.243	1.40172e-273	DC	SNRNP70
3.96272e-275	1.52239	0.396	0.142	6.10179e-271	DC	PXK
4.97532e-273	1.04503	0.681	0.359	7.66099e-269	DC	WSB1
6.00525e-271	1.46501	0.442	0.174	9.24688e-267	DC	GABARAPL1
4.24096e-269	1.24563	0.663	0.356	6.53023e-265	DC	PTGER3
7.64083e-269	1.44638	0.259	0.067	1.17653e-264	DC	GMPR
1.71627e-268	1.26655	0.392	0.138	2.64272e-264	DC	CD24
2.59604e-268	1.30679	0.646	0.359	3.99739e-264	DC	RBM39
5.87516e-268	1.63044	0.332	0.104	9.04658e-264	DC	RAP1GAP
5.51033e-267	1.20425	0.342	0.108	8.4848e-263	DC	FGF9
7.23016e-267	1.1175	0.299	0.086	1.1133e-262	DC	RGPD6
8.60259e-265	1.29049	0.586	0.283	1.32463e-260	DC	TCF25
1.15226e-262	-2.65625	0.249	0.584	1.77425e-258	DC	PKHD1
1.94687e-262	1.00342	0.678	0.357	2.9978e-258	DC	SON
9.03073e-262	1.30413	0.507	0.219	1.39055e-257	DC	SF3B1
1.01649e-258	1.35191	0.337	0.108	1.56518e-254	DC	ADAMTSL1
2.99957e-258	-3.56912	0.087	0.464	4.61873e-254	DC	CCSER1
1.54986e-255	1.4025	0.265	0.072	2.38647e-251	DC	TRIM73
8.40655e-254	1.50831	0.338	0.11	1.29444e-249	DC	NR4A1
1.49154e-253	1.27905	0.465	0.187	2.29667e-249	DC	FUS
5.69836e-244	1.17808	0.54	0.251	8.77433e-240	DC	HOXB3
1.5042e-238	1.33975	0.705	0.412	2.31617e-234	DC	ITPR2
4.43585e-238	1.55126	0.394	0.148	6.83032e-234	DC	MAL
1.16219e-237	1.56033	0.311	0.101	1.78954e-233	DC	EXOSC7
1.35596e-237	-2.82375	0.088	0.446	2.08791e-233	DC	MAML2
1.27663e-236	1.2083	0.508	0.233	1.96575e-232	DC	RBM25
3.57684e-234	1.50366	0.261	0.073	5.50762e-230	DC	EGR1
1.87589e-233	1.52661	0.477	0.215	2.8885e-229	DC	SCNN1A
3.26341e-226	-1.53913	0.026	0.391	5.02501e-222	DC	LINGO1
2.48399e-224	1.07789	0.352	0.124	3.82484e-220	DC	CHL1
2.5227e-224	-3.07883	0.027	0.387	3.88446e-220	DC	PDE3A
7.86847e-222	1.41654	0.405	0.162	1.21159e-217	DC	SUGP2
2.95774e-220	1.32987	0.299	0.097	4.55433e-216	DC	SGSM2
2.96451e-220	1.10462	0.291	0.091	4.56476e-216	DC	CDC37
1.72647e-219	1.33413	0.499	0.243	2.65842e-215	DC	RSRP1
9.10176e-218	1.11497	0.57	0.303	1.40149e-213	DC	HNRNPH1
1.59009e-217	1.03785	0.67	0.392	2.44842e-213	DC	AKAP9
2.66593e-216	1.30391	0.276	0.086	4.10499e-212	DC	ULK1
1.93948e-214	1.15721	0.345	0.125	2.9864e-210	DC	MLLT6
4.71532e-214	1.59388	0.4	0.165	7.26066e-210	DC	KLF6
5.21097e-214	1.03353	0.477	0.22	8.02385e-210	DC	SREK1
2.59329e-207	-2.86794	0.151	0.463	3.99314e-203	DC	IMMP2L
1.97054e-206	-2.60771	0.172	0.49	3.03423e-202	DC	BICC1
2.67711e-195	1.10176	0.5	0.251	4.12222e-191	DC	OGT
6.19366e-194	1.09586	0.371	0.153	9.537e-190	DC	RSRC2
2.44033e-192	1.45748	0.45	0.216	3.75763e-188	DC	RGL3
2.43758e-191	-3.19162	0.093	0.409	3.75339e-187	DC	MAGI2
4.0229e-191	1.47712	0.346	0.138	6.19447e-187	DC	PKM
2.42133e-190	-2.21947	0.118	0.429	3.72836e-186	DC	PARD3
3.32118e-189	1.0654	0.444	0.203	5.11396e-185	DC	BCL2L2-PABPN1
4.00764e-188	-2.48238	0.252	0.519	6.17096e-184	DC	FHIT
8.71551e-188	1.33739	0.383	0.168	1.34201e-183	DC	TMEM116
1.84468e-186	-2.63292	0.074	0.383	2.84043e-182	DC	ADAMTS9-AS2
4.2201e-184	1.51457	0.381	0.165	6.49812e-180	DC	KIF21A
1.37791e-183	1.38489	0.371	0.157	2.1217e-179	DC	CRYBG3
2.1872e-182	-2.32959	0.079	0.389	3.36786e-178	DC	PTPRM
2.49802e-179	-1.1337	0.053	0.371	3.84645e-175	DC	DHFR
2.51067e-179	1.59062	0.254	0.085	3.86593e-175	DC	WNK3
2.21943e-177	-2.52156	0.092	0.394	3.41748e-173	DC	FRAS1
8.59626e-176	1.21023	0.369	0.157	1.32365e-171	DC	ILF3
9.92275e-176	1.12841	0.271	0.093	1.52791e-171	DC	AHSA2P
3.85473e-175	1.02179	0.556	0.31	5.93552e-171	DC	KTN1
7.68812e-174	1.30439	0.431	0.212	1.18382e-169	DC	SF1
3.29862e-173	-2.375	0.224	0.487	5.07922e-169	DC	RORA
2.92799e-171	1.02198	0.383	0.17	4.50852e-167	DC	OIP5-AS1
9.28642e-170	1.14002	0.439	0.211	1.42992e-165	DC	PRPF4B
2.87942e-168	1.03909	0.278	0.099	4.43374e-164	DC	RPL10
4.69253e-166	1.05132	0.465	0.229	7.22555e-162	DC	NCOA7
1.2796e-164	1.41749	0.446	0.23	1.97032e-160	DC	FBXL20
1.31841e-164	1.33046	0.271	0.099	2.03009e-160	DC	CLN8
1.71398e-164	-1.74363	0.079	0.371	2.63919e-160	DC	AGAP1
8.25122e-162	-3.21093	0.179	0.443	1.27052e-157	DC	ERBB4
6.14878e-160	1.07015	0.458	0.244	9.46789e-156	DC	SDHAP1
1.51402e-158	1.04144	0.493	0.27	2.33128e-154	DC	DPY19L2
7.18449e-157	1.14483	0.322	0.131	1.10627e-152	DC	INPP4A
1.59521e-156	1.5704	0.389	0.185	2.45631e-152	DC	SLC43A2
2.3032e-156	1.38604	0.377	0.177	3.54646e-152	DC	GOT1
6.17736e-155	1.53252	0.277	0.106	9.5119e-151	DC	XIST
3.22258e-153	-1.84681	0.058	0.336	4.96214e-149	DC	PLXDC2
1.42977e-152	1.22648	0.373	0.176	2.20155e-148	DC	PNPLA8
2.21094e-152	-1.87984	0.077	0.352	3.4044e-148	DC	BABAM2
1.5678e-149	1.06146	0.412	0.204	2.41409e-145	DC	EWSR1
2.39211e-149	1.20303	0.432	0.224	3.68338e-145	DC	NNT
7.75693e-148	-2.52986	0.039	0.3	1.19441e-143	DC	RALYL
2.81094e-147	-1.98733	0.081	0.35	4.32829e-143	DC	SMYD3
3.01075e-146	1.2213	0.461	0.251	4.63595e-142	DC	PPP1R12B
4.75084e-145	1.13845	0.404	0.199	7.31535e-141	DC	TBC1D14
1.11606e-144	-1.77123	0.111	0.38	1.71851e-140	DC	BCAS3
2.90159e-144	1.01749	0.368	0.171	4.46786e-140	DC	PER1
7.60735e-144	-2.07231	0.037	0.294	1.17138e-139	DC	PRKD1
1.13071e-143	-1.89176	0.125	0.39	1.74107e-139	DC	PARD3B
7.38764e-142	-1.91856	0.163	0.424	1.13755e-137	DC	PKP4
1.4285e-141	1.20736	0.296	0.121	2.1996e-137	DC	CCDC144B
1.47931e-141	-2.15898	0.092	0.354	2.27784e-137	DC	NHS
2.62263e-140	1.1165	0.25	0.091	4.03832e-136	DC	BTG2
3.9425e-138	-1.92456	0.145	0.403	6.07066e-134	DC	NAALADL2
3.50901e-137	1.03565	0.283	0.115	5.40317e-133	DC	NPC1
8.14943e-137	-2.02666	0.056	0.308	1.25485e-132	DC	ADAMTS9
1.19715e-136	1.15157	0.36	0.173	1.84337e-132	DC	SCML1
3.06406e-136	1.13047	0.287	0.119	4.71804e-132	DC	LITAF
7.806e-136	-3.01708	0.099	0.348	1.20197e-131	DC	KCNIP4
1.73764e-133	1.30009	0.437	0.242	2.67561e-129	DC	ITGAV
4.21325e-133	-1.7502	0.016	0.252	6.48757e-129	DC	PRICKLE2
1.63162e-132	-1.65182	0.057	0.308	2.51236e-128	DC	EXT1
1.72322e-132	-2.41091	0.085	0.335	2.65342e-128	DC	KAZN
2.08807e-132	-2.31385	0.102	0.352	3.21522e-128	DC	TRPM3
2.54765e-132	-1.73498	0.038	0.279	3.92288e-128	DC	TRHDE
1.4609e-131	1.00342	0.434	0.228	2.2495e-127	DC	LMO7
4.40093e-131	1.20179	0.434	0.238	6.77656e-127	DC	CLIP1
4.5505e-130	-2.2074	0.123	0.376	7.00687e-126	DC	CADPS2
2.37292e-129	1.3542	0.274	0.114	3.65383e-125	DC	ZDHHC3
9.14328e-129	-1.96837	0.133	0.382	1.40788e-124	DC	CDK14
1.39116e-128	1.05467	0.352	0.166	2.1421e-124	DC	SRRM1
1.36908e-127	1.35907	0.421	0.238	2.10811e-123	DC	ASXL1
1.20623e-126	-1.68958	0.128	0.374	1.85735e-122	DC	FAF1
1.20769e-126	-1.95484	0.105	0.348	1.8596e-122	DC	UBE2E2
1.22845e-125	-2.26091	0.031	0.263	1.89157e-121	DC	SDK1
4.05578e-125	-2.10621	0.098	0.342	6.2451e-121	DC	AGBL4
1.1005e-123	-1.53519	0.154	0.4	1.69455e-119	DC	ZFAND3
2.60717e-123	1.07561	0.273	0.113	4.01452e-119	DC	PLIN5
5.45638e-123	-2.46697	0.142	0.379	8.40173e-119	DC	DLG2
3.91949e-121	1.00123	0.491	0.301	6.03523e-117	DC	HECTD1
4.35914e-121	1.06282	0.365	0.186	6.7122e-117	DC	STX16
2.52093e-119	-1.38384	0.029	0.255	3.88174e-115	DC	LARGE1
1.1903e-118	1.01664	0.258	0.107	1.83283e-114	DC	BAIAP2L1
4.77815e-118	-1.65894	0.079	0.316	7.3574e-114	DC	TTC28
4.10502e-114	-1.52068	0.072	0.3	6.32092e-110	DC	CCNY
4.44914e-114	-1.93856	0.263	0.461	6.85078e-110	DC	WWOX
1.21731e-113	-1.71383	0.044	0.264	1.87441e-109	DC	STARD13
2.50087e-113	1.04172	0.395	0.216	3.85084e-109	DC	CD46
3.18511e-113	-1.62405	0.249	0.475	4.90443e-109	DC	PLEKHA5
4.01104e-112	1.02294	0.333	0.163	6.1762e-108	DC	LIMA1
5.20237e-112	-1.61329	0.054	0.277	8.01061e-108	DC	TRABD2B
2.12793e-111	-2.67284	0.038	0.25	3.27659e-107	DC	SLC4A4
4.21029e-111	-1.32722	0.096	0.327	6.483e-107	DC	CDKAL1
4.38974e-111	-1.56909	0.097	0.327	6.75933e-107	DC	SUMF1
1.88459e-110	1.08563	0.407	0.233	2.90188e-106	DC	VAPA
3.45132e-110	-3.28697	0.095	0.312	5.31435e-106	DC	ACSM2A
8.88428e-110	-1.37736	0.102	0.333	1.368e-105	DC	EXOC6B
1.36173e-108	-1.71102	0.087	0.31	2.09679e-104	DC	RAD51B
1.67446e-108	-1.51257	0.128	0.352	2.57834e-104	DC	BTBD9
2.15716e-108	-1.44827	0.124	0.348	3.3216e-104	DC	FBXL17
3.73518e-108	1.03852	0.269	0.12	5.75142e-104	DC	THEM4
4.38353e-108	-1.53729	0.072	0.292	6.74977e-104	DC	CAMKMT
2.79821e-107	-1.90466	0.077	0.296	4.30869e-103	DC	FGGY
1.99209e-106	-1.68851	0.175	0.394	3.06742e-102	DC	PRKN
7.84082e-106	-1.56429	0.224	0.436	1.20733e-101	DC	RABGAP1L
1.06138e-105	-1.824	0.303	0.493	1.63432e-101	DC	GPHN
4.83813e-105	-1.74316	0.076	0.293	7.44976e-101	DC	STPG2
7.56298e-105	-1.66323	0.094	0.314	1.16455e-100	DC	UTRN
1.93297e-104	-1.57739	0.051	0.26	2.97639e-100	DC	PELI2
1.09797e-103	-1.16824	0.058	0.272	1.69065e-99	DC	FARS2
1.23605e-103	-1.74859	0.082	0.298	1.90328e-99	DC	ULK4
6.74266e-102	1.0033	0.433	0.26	1.03824e-97	DC	BDP1
9.26015e-102	-1.77149	0.164	0.378	1.42588e-97	DC	KANK1
3.73892e-100	1.10739	0.278	0.128	5.7572e-96	DC	HSP90B1
1.52241e-99	-2.35339	0.087	0.292	2.3442e-95	DC	FKBP5
6.69894e-99	-1.26523	0.099	0.317	1.0315e-94	DC	TRAPPC9
8.32933e-99	-2.10661	0.14	0.354	1.28255e-94	DC	RAB11FIP3
9.50442e-99	-2.68982	0.113	0.321	1.46349e-94	DC	CUBN
2.39924e-98	-1.59176	0.102	0.31	3.69435e-94	DC	SAMD12
6.3431e-98	-2.08354	0.323	0.477	9.76711e-94	DC	LRMDA
2.42504e-97	1.06237	0.333	0.176	3.73407e-93	DC	JADE1
3.38357e-96	1.33006	0.254	0.117	5.21003e-92	DC	NSUN7
5.99841e-96	-1.342	0.14	0.357	9.23634e-92	DC	SPIDR
6.3028e-95	-1.35484	0.093	0.297	9.70505e-91	DC	CRADD
1.50376e-94	-1.24683	0.081	0.285	2.31548e-90	DC	KLF12
3.15803e-94	-1.46689	0.097	0.308	4.86274e-90	DC	COMMD10
1.97015e-93	-1.19713	0.105	0.318	3.03363e-89	DC	EHBP1
2.53187e-93	-1.48276	0.069	0.269	3.89857e-89	DC	TLN2
2.70085e-93	-1.19835	0.091	0.298	4.15876e-89	DC	SIPA1L1
2.70455e-93	-1.47661	0.056	0.252	4.16446e-89	DC	FRMD3
5.76669e-93	-2.23768	0.124	0.328	8.87955e-89	DC	PDE10A
8.86545e-91	-1.75495	0.097	0.296	1.3651e-86	DC	DCDC2
1.46423e-90	-2.91251	0.092	0.282	2.25462e-86	DC	ACSM2B
1.73338e-90	-1.20484	0.126	0.331	2.66906e-86	DC	TRIO
2.67363e-90	-1.66533	0.164	0.362	4.11686e-86	DC	DANT2
4.5469e-90	1.08702	0.333	0.181	7.00132e-86	DC	TPR
7.76262e-90	-1.27848	0.096	0.3	1.19529e-85	DC	WDR70
9.25275e-90	-1.2574	0.123	0.326	1.42474e-85	DC	TRPS1
1.17414e-89	-1.19585	0.08	0.281	1.80794e-85	DC	TBC1D22A
1.92237e-89	1.15826	0.271	0.13	2.96006e-85	DC	SDC4
2.50769e-88	-1.55406	0.066	0.254	3.86133e-84	DC	EPB41L3
8.42765e-87	-1.08427	0.072	0.264	1.29769e-82	DC	PAM
3.99304e-86	-2.11612	0.088	0.272	6.14848e-82	DC	GRIP1
1.07933e-85	-1.13345	0.08	0.271	1.66196e-81	DC	SUCLG2
2.15283e-85	-1.20079	0.064	0.251	3.31493e-81	DC	DMGDH
2.25601e-84	-1.38752	0.364	0.516	3.4738e-80	DC	ANK3
2.42087e-84	-1.46305	0.147	0.344	3.72765e-80	DC	FHOD3
3.65567e-83	1.01142	0.345	0.195	5.62901e-79	DC	ANXA4
4.996e-83	-1.33187	0.148	0.344	7.69284e-79	DC	MACROD2
5.48111e-83	-1.47066	0.152	0.346	8.43981e-79	DC	LINC02532
8.57834e-83	-1.27377	0.115	0.309	1.32089e-78	DC	DENND1A
2.16009e-82	1.00521	0.279	0.143	3.3261e-78	DC	HADHA
2.21824e-82	-1.46862	0.108	0.298	3.41565e-78	DC	GAREM1
1.12808e-81	-1.35914	0.091	0.277	1.73702e-77	DC	TSC22D1
1.61612e-81	-1.07731	0.068	0.252	2.4885e-77	DC	KIAA1958
5.50385e-81	-1.19193	0.113	0.302	8.47482e-77	DC	NSMCE2
6.86465e-81	-1.11307	0.08	0.263	1.05702e-76	DC	SUPT3H
4.73941e-80	-1.17929	0.105	0.293	7.29774e-76	DC	FTO
1.18853e-79	-1.09185	0.208	0.396	1.8301e-75	DC	EXOC4
6.2103e-79	-1.39382	0.18	0.37	9.56263e-75	DC	ABLIM1
1.48251e-76	1.03883	0.392	0.248	2.28278e-72	DC	CCDC18-AS1
1.9969e-76	-1.02516	0.1	0.286	3.07482e-72	DC	COP1
5.08158e-76	-1.01493	0.075	0.251	7.82462e-72	DC	GBE1
3.07837e-75	-1.53137	0.11	0.284	4.74007e-71	DC	PDE7B
1.05541e-74	-1.33689	0.102	0.277	1.62512e-70	DC	WWTR1
9.2797e-74	-1.47771	0.099	0.276	1.42889e-69	DC	NCKAP5
1.10283e-73	-1.35712	0.25	0.414	1.69814e-69	DC	MED13L
7.63466e-73	-1.21109	0.244	0.422	1.17559e-68	DC	SOX6
5.77313e-72	-1.34068	0.107	0.283	8.88946e-68	DC	CBLB
1.02118e-71	-1.28847	0.147	0.323	1.57241e-67	DC	GNAQ
2.96026e-71	-1.20475	0.099	0.27	4.55821e-67	DC	CCDC91
8.45033e-71	-2.08998	0.085	0.25	1.30118e-66	DC	LRP2
1.04898e-70	-2.04797	0.158	0.341	1.61522e-66	DC	PTH1R
1.13043e-70	-1.02772	0.083	0.256	1.74064e-66	DC	TPST1
1.19221e-70	-1.69926	0.644	0.675	1.83576e-66	DC	PDE4D
2.78413e-69	-1.37903	0.233	0.394	4.28701e-65	DC	FNDC3B
3.83052e-68	-2.18132	0.272	0.412	5.89823e-64	DC	ARL15
4.004e-68	-1.09579	0.142	0.321	6.16535e-64	DC	VTI1A
2.35351e-67	-1.28439	0.174	0.341	3.62394e-63	DC	NFIB
1.26083e-66	-1.39571	0.15	0.314	1.94143e-62	DC	AKT3
6.95561e-66	-1.05498	0.184	0.36	1.07103e-61	DC	STAG1
7.68161e-66	-1.11478	0.126	0.3	1.18281e-61	DC	PARG
1.54116e-65	-1.05942	0.108	0.272	2.37308e-61	DC	ASAP2
2.13158e-65	-1.46071	0.114	0.279	3.28221e-61	DC	TACC1
7.15632e-65	-1.25402	0.238	0.397	1.10193e-60	DC	SIK3
1.6409e-64	-1.12798	0.107	0.269	2.52666e-60	DC	NLK
3.46056e-64	-1.06265	0.16	0.331	5.32856e-60	DC	FAM172A
1.6004e-63	-1.22522	0.178	0.341	2.4643e-59	DC	TEAD1
3.66794e-63	-1.00228	0.118	0.286	5.6479e-59	DC	WDPCP
3.26411e-62	-1.01498	0.171	0.34	5.02608e-58	DC	ADK
4.87818e-62	-1.09865	0.261	0.414	7.51142e-58	DC	PCCA
6.94728e-62	-1.06415	0.18	0.348	1.06974e-57	DC	SHANK2
2.07343e-61	-1.11352	0.228	0.394	3.19267e-57	DC	TCF12
6.83134e-61	-1.18622	0.162	0.332	1.05189e-56	DC	JPX
9.66241e-60	-1.53451	0.099	0.251	1.48782e-55	DC	TEX41
1.58768e-59	-1.0643	0.094	0.25	2.44471e-55	DC	RASAL2
5.44793e-59	-1.39062	0.251	0.397	8.38872e-55	DC	NR3C2
1.7789e-58	-2.26682	0.173	0.335	2.73915e-54	DC	SLC8A1
2.94892e-58	-1.53829	0.301	0.428	4.54075e-54	DC	PTPRG
3.73854e-58	-1.23955	0.184	0.341	5.75661e-54	DC	MAPK8
4.01355e-57	-1.11406	0.151	0.305	6.18007e-53	DC	PRKCE
2.00537e-56	-1.01732	0.133	0.285	3.08786e-52	DC	WWC1
2.02977e-56	-1.27206	0.169	0.322	3.12544e-52	DC	PBX1
2.66796e-56	-1.48578	0.121	0.263	4.10812e-52	DC	EFNA5
5.57123e-56	-1.22651	0.284	0.422	8.57859e-52	DC	TBC1D5
5.73435e-56	-1.09328	0.176	0.328	8.82975e-52	DC	PLEKHA7
6.56745e-56	-1.11644	0.238	0.387	1.01126e-51	DC	IGF1R
8.0853e-56	-1.04792	0.122	0.274	1.24497e-51	DC	SSH2
9.37453e-56	-1.34656	0.131	0.278	1.44349e-51	DC	MYO1E
1.32282e-55	-1.37838	0.16	0.312	2.03689e-51	DC	L3MBTL4
4.30657e-54	-1.26652	0.123	0.268	6.63125e-50	DC	PCAT1
8.87253e-53	-1.33333	0.222	0.382	1.36619e-48	DC	SYNE1
1.35375e-52	-1.00001	0.153	0.302	2.0845e-48	DC	RBMS1
2.67914e-52	-1.0155	0.117	0.264	4.12534e-48	DC	FHIP1A
2.9548e-52	-1.33325	0.315	0.439	4.54981e-48	DC	MBD5
3.62593e-52	-1.21549	0.265	0.41	5.58321e-48	DC	AFF1
6.16408e-51	-1.74456	0.285	0.406	9.49145e-47	DC	PLCL1
5.17491e-49	-1.8491	0.127	0.262	7.96832e-45	DC	PDZD2
6.89214e-49	-1.05256	0.286	0.416	1.06125e-44	DC	PRH1
7.56959e-48	-1.00458	0.245	0.391	1.16556e-43	DC	CUX1
5.33636e-47	-1.08464	0.137	0.274	8.21692e-43	DC	FOXO3
9.88173e-47	-1.38137	0.213	0.344	1.52159e-42	DC	PRKCA
1.93729e-46	-1.08212	0.123	0.256	2.98304e-42	DC	NFIA
3.44234e-46	-1.12926	0.334	0.454	5.30051e-42	DC	MAPK10
4.65847e-46	-1.36598	0.134	0.267	7.17311e-42	DC	ABTB2
1.62497e-43	-1.02675	0.145	0.278	2.50212e-39	DC	ARID5B
5.40788e-41	-1.20875	0.245	0.37	8.32705e-37	DC	ARHGAP6
2.26003e-40	-1.77538	0.504	0.523	3.48e-36	DC	ESRRG
1.09034e-39	-1.05801	0.193	0.322	1.6789e-35	DC	SH3RF1
1.69864e-39	-1.14049	0.232	0.35	2.61556e-35	DC	MAST4
3.94055e-37	-1.4104	0.319	0.419	6.06765e-33	DC	GLIS3
2.50749e-36	-1.01161	0.291	0.398	3.86103e-32	DC	SETBP1
1.67292e-33	-1.25264	0.173	0.279	2.57596e-29	DC	NEBL
2.52926e-29	-1.04571	0.194	0.293	3.89455e-25	DC	ZBTB16
7.24425e-27	-1.80598	0.511	0.503	1.11547e-22	DC	MECOM
1.66705e-25	-1.09252	0.362	0.437	2.56692e-21	DC	RBPMS
1.52001e-13	-1.31698	0.277	0.324	2.34051e-09	DC	PRKG1
0	5.34853	0.603	0.037	0	Macrophages	PTPRQ
0	5.34438	0.641	0.027	0	Macrophages	PTPRO
0	5.07537	0.683	0.072	0	Macrophages	PLA2R1
0	4.80902	0.947	0.385	0	Macrophages	MAGI2
0	4.1834	0.583	0.021	0	Macrophages	NTNG1
0	4.13169	0.52	0.071	0	Macrophages	ST6GALNAC3
0	4.09048	0.72	0.025	0	Macrophages	CLIC5
0	3.66534	0.497	0.128	0	Macrophages	ALDH1A2
0	3.58104	0.408	0.043	0	Macrophages	LINC01435
0	3.56954	0.608	0.151	0	Macrophages	DPP6
0	3.5175	0.65	0.106	0	Macrophages	MAGI2-AS3
0	3.50155	0.7	0.101	0	Macrophages	NPAS3
0	3.44973	0.786	0.059	0	Macrophages	PLCE1
0	3.38975	0.492	0.01	0	Macrophages	NPHS2
0	3.38552	0.458	0.03	0	Macrophages	ALS2CL
0	3.23762	0.609	0.01	0	Macrophages	NPHS1
0	3.17143	0.58	0.021	0	Macrophages	ATP10A
0	3.14199	0.661	0.154	0	Macrophages	IQCJ-SCHIP1
0	3.1259	0.516	0.017	0	Macrophages	FMN2
0	2.98927	0.5	0.017	0	Macrophages	TARID
0	2.92531	0.674	0.134	0	Macrophages	RBFOX1
0	2.88363	0.43	0.016	0	Macrophages	ADAMTS19
0	2.8804	0.662	0.064	0	Macrophages	FBXL7
0	2.82082	0.52	0.207	0	Macrophages	DACH1
0	2.81073	0.497	0.025	0	Macrophages	NFASC
0	2.79826	0.501	0.045	0	Macrophages	PODXL
0	2.79428	0.745	0.122	0	Macrophages	SRGAP2
0	2.7902	0.847	0.176	0	Macrophages	RERG
0	2.78708	0.516	0.058	0	Macrophages	SPOCK1
0	2.69384	0.647	0.008	0	Macrophages	WT1
0	2.69315	0.635	0.113	0	Macrophages	SEMA5A
0	2.68657	0.289	0.014	0	Macrophages	KIRREL3
0	2.67657	0.704	0.108	0	Macrophages	SRGAP2B
0	2.65035	0.61	0.117	0	Macrophages	CDC14A
0	2.64456	0.655	0.063	0	Macrophages	TENM3
0	2.64262	0.526	0.053	0	Macrophages	KLHL29
0	2.61665	0.642	0.068	0	Macrophages	ZFPM2
0	2.6129	0.503	0.067	0	Macrophages	ZDHHC6
0	2.61061	0.797	0.167	0	Macrophages	FRY
0	2.59201	0.555	0.057	0	Macrophages	RYR3
0	2.58581	0.705	0.112	0	Macrophages	SRGAP2C
0	2.56239	0.408	0.013	0	Macrophages	FGF1
0	2.56036	0.328	0.054	0	Macrophages	GRM5
0	2.53436	0.389	0.014	0	Macrophages	PTGDS
0	2.51768	0.443	0.008	0	Macrophages	CR1
0	2.50574	0.494	0.189	0	Macrophages	FRMD4A
0	2.50463	0.509	0.034	0	Macrophages	KCNT2
0	2.4886	0.585	0.069	0	Macrophages	ARHGAP28
0	2.44939	0.739	0.262	0	Macrophages	NEBL
0	2.44763	0.523	0.021	0	Macrophages	ABLIM2
0	2.4264	0.809	0.26	0	Macrophages	CRIM1
0	2.3736	0.399	0.121	0	Macrophages	VEGFA
0	2.37317	0.651	0.108	0	Macrophages	TGFBR3
0	2.36294	0.611	0.15	0	Macrophages	ST3GAL6
0	2.31399	0.433	0.017	0	Macrophages	CFH
0	2.31058	0.28	0.007	0	Macrophages	ZNF804A
0	2.30964	0.856	0.369	0	Macrophages	PARD3B
0	2.29081	0.637	0.133	0	Macrophages	DOCK5
0	2.2688	0.733	0.152	0	Macrophages	SRGAP1
0	2.25249	0.403	0.035	0	Macrophages	CCBE1
0	2.24474	0.473	0.111	0	Macrophages	INTS12
0	2.24312	0.392	0.051	0	Macrophages	SPRY4-AS1
0	2.23929	0.743	0.286	0	Macrophages	COL4A3
0	2.22265	0.681	0.253	0	Macrophages	CCDC91
0	2.21702	0.727	0.303	0	Macrophages	VTI1A
0	2.20626	0.752	0.263	0	Macrophages	CBLB
0	2.19664	0.412	0.099	0	Macrophages	NRG3
0	2.15768	0.338	0.021	0	Macrophages	DACH2
0	2.15763	0.592	0.076	0	Macrophages	UNC5C
0	2.13732	0.467	0.063	0	Macrophages	TENM2
0	2.13307	0.551	0.142	0	Macrophages	NPNT
0	2.13166	0.714	0.235	0	Macrophages	LARGE1
0	2.06491	0.559	0.154	0	Macrophages	MGAT5
0	2.06113	0.408	0.031	0	Macrophages	ARHGEF26
0	2.04	0.595	0.056	0	Macrophages	KIRREL1
0	2.03846	0.771	0.253	0	Macrophages	TJP1
0	2.02658	0.361	0.005	0	Macrophages	TYRO3
0	1.99508	0.585	0.175	0	Macrophages	IQGAP2
0	1.9846	0.799	0.188	0	Macrophages	ITGB8
0	1.98373	0.529	0.039	0	Macrophages	FYN
0	1.98136	0.429	0.046	0	Macrophages	TSHZ2
0	1.96745	0.463	0.059	0	Macrophages	RIPOR1
0	1.95611	0.545	0.045	0	Macrophages	ITGB3
0	1.92826	0.409	0.055	0	Macrophages	SHISA6
0	1.92332	0.327	0.019	0	Macrophages	CCN2
0	1.90558	0.706	0.186	0	Macrophages	PTPRD
0	1.86243	0.411	0.05	0	Macrophages	SLIT3
0	1.83849	0.45	0.02	0	Macrophages	ZBTB7C
0	1.83108	0.492	0.024	0	Macrophages	NECAB1
0	1.82835	0.483	0.027	0	Macrophages	SULF1
0	1.81814	0.535	0.031	0	Macrophages	MSRB3
0	1.80568	0.363	0.007	0	Macrophages	LINC00839
0	1.80252	0.419	0.017	0	Macrophages	WIPF3
0	1.7916	0.49	0.112	0	Macrophages	CERS6
0	1.7857	0.374	0.018	0	Macrophages	LRRC2
0	1.78066	0.444	0.098	0	Macrophages	KCNMB2
0	1.77755	0.366	0.09	0	Macrophages	SOX2-OT
0	1.77634	0.368	0.006	0	Macrophages	PCOLCE2
0	1.76888	0.414	0.004	0	Macrophages	WT1-AS
0	1.76275	0.485	0.119	0	Macrophages	EXPH5
0	1.75579	0.668	0.124	0	Macrophages	CTTNBP2
0	1.7229	0.691	0.193	0	Macrophages	BICD1
0	1.71137	0.437	0.078	0	Macrophages	ROBO2
0	1.70949	0.6	0.109	0	Macrophages	TNIK
0	1.69263	0.512	0.093	0	Macrophages	TSPAN5
0	1.68533	0.4	0.014	0	Macrophages	TSPAN2
0	1.67552	0.541	0.125	0	Macrophages	SFMBT2
0	1.66864	0.74	0.246	0	Macrophages	UACA
0	1.66811	0.615	0.12	0	Macrophages	CLIP4
0	1.66565	0.38	0.064	0	Macrophages	ARRDC4
0	1.66274	0.564	0.185	0	Macrophages	MME
0	1.63067	0.69	0.226	0	Macrophages	MAML3
0	1.62906	0.336	0.007	0	Macrophages	TNNT2
0	1.62521	0.653	0.144	0	Macrophages	ENPEP
0	1.61949	0.801	0.303	0	Macrophages	EPB41L5
0	1.61464	0.601	0.189	0	Macrophages	OSBPL10
0	1.60101	0.701	0.261	0	Macrophages	MYO1E
0	1.59734	0.535	0.07	0	Macrophages	ROBO1
0	1.59727	0.297	0.019	0	Macrophages	DYNC1I1
0	1.59718	0.361	0.014	0	Macrophages	IGFBP2
0	1.59557	0.516	0.086	0	Macrophages	ANKRD33B
0	1.59074	0.312	0.006	0	Macrophages	WDR49
0	1.58832	0.586	0.133	0	Macrophages	SGIP1
0	1.58006	0.338	0.025	0	Macrophages	XKR4
0	1.57494	0.275	0.009	0	Macrophages	SPOCK2
0	1.56684	0.839	0.297	0	Macrophages	DST
0	1.54598	0.765	0.344	0	Macrophages	ARMH4
0	1.54565	0.564	0.147	0	Macrophages	SNX25
0	1.52891	0.704	0.241	0	Macrophages	PDE4DIP
0	1.52662	0.696	0.202	0	Macrophages	PALLD
0	1.52333	0.272	0.041	0	Macrophages	LINC02006
0	1.5203	0.408	0.043	0	Macrophages	APBA1
0	1.5104	0.648	0.271	0	Macrophages	MTSS1
0	1.50117	0.285	0.007	0	Macrophages	NDNF
0	1.49836	0.584	0.174	0	Macrophages	PALS1
0	1.49253	0.589	0.19	0	Macrophages	CPNE8
0	1.49223	0.554	0.112	0	Macrophages	KLF7
0	1.49119	0.54	0.229	0	Macrophages	ARHGEF3
0	1.48152	0.271	0.035	0	Macrophages	TMEM163
0	1.48068	0.335	0.117	0	Macrophages	HOMER1
0	1.4773	0.459	0.073	0	Macrophages	EYA4
0	1.47541	0.494	0.088	0	Macrophages	TCF7L1
0	1.4753	0.339	0.008	0	Macrophages	F5
0	1.47508	0.5	0.098	0	Macrophages	SERINC5
0	1.47417	0.399	0.088	0	Macrophages	BCAM
0	1.46761	0.506	0.074	0	Macrophages	ANXA2
0	1.45989	0.283	0.007	0	Macrophages	F3
0	1.45818	0.529	0.172	0	Macrophages	CNTN4
0	1.45818	0.672	0.217	0	Macrophages	GMDS
0	1.45568	0.26	0.048	0	Macrophages	SLC35F4
0	1.45557	0.352	0.033	0	Macrophages	GRK5
0	1.45039	0.476	0.071	0	Macrophages	PCED1B
0	1.42844	0.341	0.039	0	Macrophages	FRMD1
0	1.42682	0.647	0.185	0	Macrophages	CMAHP
0	1.42649	0.305	0.007	0	Macrophages	LINC02798
0	1.42467	0.718	0.254	0	Macrophages	PDLIM5
0	1.42185	0.692	0.231	0	Macrophages	ITGAV
0	1.41558	0.276	0.003	0	Macrophages	NKD1
0	1.41467	0.536	0.082	0	Macrophages	FIGN
0	1.40781	0.607	0.208	0	Macrophages	ZNRF3
0	1.40708	0.624	0.242	0	Macrophages	CTDSPL
0	1.40158	0.297	0.071	0	Macrophages	RFX2
0	1.40155	0.377	0.12	0	Macrophages	ARHGAP10
0	1.38561	0.653	0.206	0	Macrophages	MYO1D
0	1.38278	0.66	0.178	0	Macrophages	GULP1
0	1.38238	0.473	0.058	0	Macrophages	SRGAP2D
0	1.37668	0.388	0.034	0	Macrophages	MAP2
0	1.37443	0.657	0.233	0	Macrophages	AUTS2
0	1.36937	0.376	0.027	0	Macrophages	ILDR2
0	1.36479	0.307	0.033	0	Macrophages	EDIL3
0	1.36452	0.53	0.093	0	Macrophages	TLE4
0	1.3617	0.266	0.003	0	Macrophages	PPFIA4
0	1.36151	0.353	0.017	0	Macrophages	CRACD
0	1.35906	0.716	0.213	0	Macrophages	FAT1
0	1.35707	0.629	0.194	0	Macrophages	MYH9
0	1.35595	0.65	0.211	0	Macrophages	PDE4DIPP2
0	1.35542	0.373	0.02	0	Macrophages	LETR1
0	1.35206	0.287	0.037	0	Macrophages	MSC-AS1
0	1.34094	0.378	0.04	0	Macrophages	C1orf21
0	1.33968	0.541	0.166	0	Macrophages	CACNB2
0	1.33883	0.349	0.034	0	Macrophages	XYLT1
0	1.33577	0.568	0.12	0	Macrophages	TUSC3
0	1.3353	0.763	0.318	0	Macrophages	ARHGEF12
0	1.33413	0.822	0.409	0	Macrophages	PARD3
0	1.32837	0.315	0.043	0	Macrophages	TRPC6
0	1.32826	0.327	0.041	0	Macrophages	GRIK2
0	1.32637	0.735	0.284	0	Macrophages	RBMS1
0	1.32594	0.326	0.029	0	Macrophages	LAMA3
0	1.31479	0.41	0.042	0	Macrophages	ITIH5
0	1.31362	0.338	0.039	0	Macrophages	GRIK1
0	1.30644	0.483	0.143	0	Macrophages	UGCG
0	1.30285	0.282	0.003	0	Macrophages	LMX1B
0	1.30165	0.25	0.02	0	Macrophages	ANXA1
0	1.2986	0.483	0.156	0	Macrophages	MYRIP
0	1.29705	0.408	0.036	0	Macrophages	SYNJ2
0	1.29691	0.787	0.343	0	Macrophages	ZSWIM6
0	1.28571	0.607	0.159	0	Macrophages	RETREG1
0	1.27923	0.614	0.24	0	Macrophages	COL4A4
0	1.27791	0.523	0.141	0	Macrophages	PARVA
0	1.27218	0.648	0.234	0	Macrophages	TANC1
0	1.27163	0.36	0.069	0	Macrophages	SIPA1L2
0	1.26205	0.661	0.238	0	Macrophages	ACTN4
0	1.25245	0.402	0.093	0	Macrophages	LNC-LBCS
0	1.24396	0.29	0.04	0	Macrophages	HPGD
0	1.23059	0.501	0.12	0	Macrophages	SORT1
0	1.23043	0.616	0.191	0	Macrophages	SASH1
0	1.23008	0.374	0.068	0	Macrophages	USP46
0	1.2262	0.402	0.165	0	Macrophages	TGFBR2
0	1.22186	0.641	0.23	0	Macrophages	PTPN14
0	1.22161	0.309	0.011	0	Macrophages	BMP7
0	1.20615	0.321	0.014	0	Macrophages	PHACTR3
0	1.20245	0.476	0.096	0	Macrophages	JAZF1
0	1.20227	0.339	0.113	0	Macrophages	FAM189A1
0	1.19895	0.318	0.064	0	Macrophages	AKAP12
0	1.19857	0.383	0.07	0	Macrophages	KLHL42
0	1.19628	0.651	0.232	0	Macrophages	PAWR
0	1.1884	0.498	0.104	0	Macrophages	NPR3
0	1.18489	0.25	0.032	0	Macrophages	NTM
0	1.18313	0.436	0.071	0	Macrophages	DTNA
0	1.1818	0.813	0.445	0	Macrophages	WWOX
0	1.18052	0.681	0.191	0	Macrophages	COL4A5
0	1.17893	0.688	0.269	0	Macrophages	P3H2
0	1.17423	0.653	0.253	0	Macrophages	NLK
0	1.17297	0.611	0.161	0	Macrophages	NOTCH2
0	1.16856	0.506	0.13	0	Macrophages	PAK1
0	1.16598	0.388	0.078	0	Macrophages	SDC2
0	1.15868	0.536	0.168	0	Macrophages	CAPN2
0	1.15809	0.583	0.157	0	Macrophages	PRKCI
0	1.1559	0.293	0.033	0	Macrophages	INF2
0	1.15127	0.259	0.035	0	Macrophages	MIR31HG
0	1.1488	0.311	0.025	0	Macrophages	AXDND1
0	1.14675	0.261	0.014	0	Macrophages	MAP6
0	1.14315	0.261	0.031	0	Macrophages	CDC42EP3
0	1.14229	0.515	0.132	0	Macrophages	GTDC1
0	1.13794	0.449	0.126	0	Macrophages	DMD
0	1.13742	0.596	0.192	0	Macrophages	CC2D2A
0	1.13253	0.314	0.094	0	Macrophages	LMNA
0	1.13193	0.561	0.136	0	Macrophages	PLEKHH2
0	1.12605	0.397	0.082	0	Macrophages	TSC22D3
0	1.12264	0.34	0.05	0	Macrophages	SPSB1
0	1.12245	0.338	0.026	0	Macrophages	CORO2B
0	1.11969	0.265	0.013	0	Macrophages	HTRA1
0	1.1182	0.284	0.015	0	Macrophages	SNCA
0	1.11279	0.345	0.118	0	Macrophages	CA10
0	1.10457	0.269	0.011	0	Macrophages	DPYSL3
0	1.1038	0.449	0.061	0	Macrophages	MCTP2
0	1.10367	0.572	0.149	0	Macrophages	ANKRD44
0	1.10213	0.698	0.267	0	Macrophages	PDE7B
0	1.10211	0.424	0.111	0	Macrophages	GOLIM4
0	1.097	0.308	0.023	0	Macrophages	MICAL2
0	1.09366	0.783	0.335	0	Macrophages	PTPN13
0	1.09257	0.412	0.087	0	Macrophages	PRDM5
0	1.08654	0.301	0.022	0	Macrophages	PARD6G
0	1.08363	0.363	0.059	0	Macrophages	FAM81A
0	1.08188	0.407	0.109	0	Macrophages	ELOVL5
0	1.07598	0.62	0.235	0	Macrophages	FRMD3
0	1.07424	0.65	0.205	0	Macrophages	SSBP2
0	1.07249	0.508	0.206	0	Macrophages	TOM1L2
0	1.07055	0.369	0.052	0	Macrophages	NXN
0	1.06615	0.763	0.361	0	Macrophages	DLG2
0	1.0636	0.317	0.055	0	Macrophages	TMEM150C
0	1.06089	0.588	0.161	0	Macrophages	ITGA1
0	1.05469	0.366	0.101	0	Macrophages	C1QTNF7-AS1
0	1.05323	0.45	0.087	0	Macrophages	ITGA3
0	1.05215	0.701	0.232	0	Macrophages	NBPF14
0	1.05158	0.712	0.338	0	Macrophages	THSD7A
0	1.04249	0.582	0.231	0	Macrophages	HIVEP2
0	1.03906	0.586	0.18	0	Macrophages	MYO1B
0	1.02183	0.738	0.283	0	Macrophages	ARHGAP29
0	1.01555	0.641	0.225	0	Macrophages	RAI14
0	1.01534	0.401	0.099	0	Macrophages	EVA1C
0	1.00961	0.255	0.07	0	Macrophages	ATF3
0	1.00707	0.719	0.331	0	Macrophages	APBB2
0	1.00389	0.304	0.032	0	Macrophages	SBSPON
0	1.00318	0.371	0.066	0	Macrophages	ITGA9-AS1
0	1.00318	0.549	0.193	0	Macrophages	RASSF8
0	1.00036	0.275	0.049	0	Macrophages	ADGRG6
0	1.00031	0.482	0.116	0	Macrophages	PSD3
1.07227e-276	1.16399	0.273	0.096	1.65108e-272	Macrophages	TMEM178B
1.55935e-261	1.36722	0.489	0.252	2.40109e-257	Macrophages	PDE1A
1.55203e-247	1.14878	0.409	0.195	2.38982e-243	Macrophages	GPC6
4.90345e-218	1.03956	0.373	0.173	7.55033e-214	Macrophages	PTPN1
1.06687e-201	-2.08622	0.175	0.395	1.64277e-197	Macrophages	TFCP2L1
1.55334e-174	-2.04801	0.169	0.368	2.39183e-170	Macrophages	PTGER3
6.39001e-174	-2.51675	0.388	0.507	9.83933e-170	Macrophages	MECOM
2.4209e-161	-2.33099	0.164	0.353	3.7277e-157	Macrophages	CA12
4.46918e-110	-1.58115	0.198	0.349	6.88164e-106	Macrophages	LIMCH1
1.98816e-103	-1.64156	0.309	0.422	3.06136e-99	Macrophages	ITPR2
2.49276e-101	-1.86072	0.328	0.429	3.83835e-97	Macrophages	ATP1B1
1.12186e-95	-1.39898	0.546	0.578	1.72744e-91	Macrophages	PKHD1
7.0397e-91	-1.40028	0.165	0.298	1.08397e-86	Macrophages	VAV3
9.80752e-90	-1.6392	0.166	0.298	1.51016e-85	Macrophages	CYFIP2
1.54692e-87	-1.54595	0.151	0.279	2.38196e-83	Macrophages	OSBPL3
3.82202e-87	-1.58005	0.311	0.417	5.88515e-83	Macrophages	WDR72
2.843e-86	-1.25911	0.145	0.282	4.37765e-82	Macrophages	HNF1A-AS1
1.22209e-78	-2.19196	0.421	0.459	1.88177e-74	Macrophages	CCSER1
2.87606e-78	-1.83961	0.165	0.283	4.42856e-74	Macrophages	RNF152
1.50613e-77	-1.64253	0.197	0.319	2.31915e-73	Macrophages	SULT1C2
9.51012e-77	-1.74361	0.575	0.374	1.46437e-72	Macrophages	PDE3A
1.10005e-76	-2.22133	0.25	0.347	1.69385e-72	Macrophages	KCNIP4
1.4589e-65	-1.76411	0.154	0.261	2.24641e-61	Macrophages	FXYD2
6.80306e-63	-1.58411	0.461	0.501	1.04753e-58	Macrophages	PTH2R
5.11958e-62	-1.2294	0.205	0.305	7.88313e-58	Macrophages	CLCN5
4.2818e-60	-1.83231	0.553	0.522	6.59312e-56	Macrophages	ESRRG
4.2898e-60	-1.35103	0.177	0.276	6.60544e-56	Macrophages	FREM1
5.66103e-56	-1.24325	0.318	0.191	8.71686e-52	Macrophages	CYP3A5
2.03052e-54	-1.34562	0.289	0.37	3.12659e-50	Macrophages	PPARGC1A
4.53819e-49	-2.77429	0.832	0.718	6.9879e-45	Macrophages	HFM1
8.29749e-49	-1.87815	0.225	0.298	1.27765e-44	Macrophages	RALYL
8.38027e-49	-1.33886	0.175	0.267	1.29039e-44	Macrophages	ABTB2
1.79854e-45	-1.43615	0.228	0.306	2.7694e-41	Macrophages	PRKAG2
1.91239e-44	-1.17775	0.177	0.264	2.94469e-40	Macrophages	LLGL2
[truncated: 24 more rows]
