# Supplementary material for: Single-cell RNA and transcriptome sequencing profiles identify immune-associated key genes in the development of diabetic kidney disease
Source: Front Immunol. 2023 Mar 29;14:1030198. doi: 10.3389/fimmu.2023.1030198 (PMC10091903; doi:10.3389/fimmu.2023.1030198)
Supplement: Supplementary file 3 [file Table_2.xlsx]

## Sheet: Sheet1
source	target	ligand	receptor	prob	pval	interaction_name	interaction_name_2	pathway_name	annotation	evidence
Monocytes	GMP	BMP5	ACVR1_ACVR2B	0.0013823	0	BMP5_ACVR1_ACVR2B	BMP5 - (ACVR1+ACVR2B)	BMP	Secreted Signaling	KEGG: hsa04350; PMID:26893264
GMP	GMP	BMP5	ACVR1_ACVR2B	0.000651386	0	BMP5_ACVR1_ACVR2B	BMP5 - (ACVR1+ACVR2B)	BMP	Secreted Signaling	KEGG: hsa04350; PMID:26893264
Monocytes	GMP	BMP5	ACVR1_BMPR2	0.00128268	0	BMP5_ACVR1_BMPR2	BMP5 - (ACVR1+BMPR2)	BMP	Secreted Signaling	KEGG: hsa04350; PMID:26893264
GMP	GMP	BMP5	ACVR1_BMPR2	0.000604405	0	BMP5_ACVR1_BMPR2	BMP5 - (ACVR1+BMPR2)	BMP	Secreted Signaling	KEGG: hsa04350; PMID:26893264
GMP	GMP	BMP6	ACVR1_ACVR2B	0.000352665	0	BMP6_ACVR1_ACVR2B	BMP6 - (ACVR1+ACVR2B)	BMP	Secreted Signaling	KEGG: hsa04350; PMID:26893264
GMP	GMP	BMP6	ACVR1_BMPR2	0.000327222	0	BMP6_ACVR1_BMPR2	BMP6 - (ACVR1+BMPR2)	BMP	Secreted Signaling	KEGG: hsa04350; PMID:26893264
GMP	GMP	BMP7	ACVR1_ACVR2B	0.00117951	0	BMP7_ACVR1_ACVR2B	BMP7 - (ACVR1+ACVR2B)	BMP	Secreted Signaling	KEGG: hsa04350; PMID:26893264
GMP	GMP	BMP7	ACVR1_BMPR2	0.00109449	0	BMP7_ACVR1_BMPR2	BMP7 - (ACVR1+BMPR2)	BMP	Secreted Signaling	KEGG: hsa04350; PMID:26893264
GMP	GMP	BMP8A	ACVR1_ACVR2B	0.0011081	0	BMP8A_ACVR1_ACVR2B	BMP8A - (ACVR1+ACVR2B)	BMP	Secreted Signaling	KEGG: hsa04350; PMID:26893264
GMP	GMP	BMP8A	ACVR1_BMPR2	0.00102821	0	BMP8A_ACVR1_BMPR2	BMP8A - (ACVR1+BMPR2)	BMP	Secreted Signaling	KEGG: hsa04350; PMID:26893264
Platelets	GMP	BMP8B	ACVR1_ACVR2B	0.000957532	0	BMP8B_ACVR1_ACVR2B	BMP8B - (ACVR1+ACVR2B)	BMP	Secreted Signaling	KEGG: hsa04350; PMID:26893264
Platelets	GMP	BMP8B	ACVR1_BMPR2	0.00088849	0	BMP8B_ACVR1_BMPR2	BMP8B - (ACVR1+BMPR2)	BMP	Secreted Signaling	KEGG: hsa04350; PMID:26893264
GMP	GMP	MSTN	TGFBR1_ACVR2B	0.000488856	0	MSTN_TGFBR1_ACVR2B	MSTN - (TGFBR1+ACVR2B)	MSTN	Secreted Signaling	KEGG: hsa04060
GMP	GMP	GDNF	GFRA1_RET	0.00350746	0	GDNF_GFRA1	GDNF - GFRA1	GDNF	Secreted Signaling	PMID: 11544105
GMP	GMP	ARTN	GFRA1_RET	0.000935477	0	ARTN_GFRA1	ARTN - GFRA1	GDNF	Secreted Signaling	PMID: 11544109
GMP	GMP	INHBC	ACVR1C_ACVR2B	0.000166195	0	INHBC_ACVR1C_ACVR2B	INHBC - (ACVR1C+ACVR2B)	ACTIVIN	Secreted Signaling	KEGG: hsa04359
Monocytes	GMP	INHBE	ACVR1C_ACVR2B	0.000813397	0	INHBE_ACVR1C_ACVR2B	INHBE - (ACVR1C+ACVR2B)	ACTIVIN	Secreted Signaling	KEGG: hsa04363
Neurons	GMP	WNT16	FZD4_LRP6	0.000144596	0	WNT16_FZD4_LRP6	WNT16 - (FZD4+LRP6)	WNT	Secreted Signaling	KEGG: hsa04310; PMID: 23209147
Neurons	GMP	WNT16	FZD5_LRP6	0.000231101	0	WNT16_FZD5_LRP6	WNT16 - (FZD5+LRP6)	WNT	Secreted Signaling	KEGG: hsa04310; PMID: 23209147
Neurons	GMP	WNT16	FZD6_LRP6	0.000242124	0	WNT16_FZD6_LRP6	WNT16 - (FZD6+LRP6)	WNT	Secreted Signaling	KEGG: hsa04310; PMID: 23209147
Neurons	GMP	WNT16	FZD7_LRP6	0.000922052	0	WNT16_FZD7_LRP6	WNT16 - (FZD7+LRP6)	WNT	Secreted Signaling	KEGG: hsa04310; PMID: 23209147
Neurons	GMP	WNT2B	FZD4_LRP6	0.000624389	0	WNT2B_FZD4_LRP6	WNT2B - (FZD4+LRP6)	WNT	Secreted Signaling	KEGG: hsa04310; PMID: 23209147
Neurons	GMP	WNT2B	FZD5_LRP6	0.00099734	0	WNT2B_FZD5_LRP6	WNT2B - (FZD5+LRP6)	WNT	Secreted Signaling	KEGG: hsa04310; PMID: 23209147
Neurons	GMP	WNT2B	FZD6_LRP6	0.00104483	0	WNT2B_FZD6_LRP6	WNT2B - (FZD6+LRP6)	WNT	Secreted Signaling	KEGG: hsa04310; PMID: 23209147
Neurons	GMP	WNT2B	FZD7_LRP6	0.00396048	0	WNT2B_FZD7_LRP6	WNT2B - (FZD7+LRP6)	WNT	Secreted Signaling	KEGG: hsa04310; PMID: 23209147
GMP	GMP	WNT3	FZD4_LRP6	0.000234615	0	WNT3_FZD4_LRP6	WNT3 - (FZD4+LRP6)	WNT	Secreted Signaling	KEGG: hsa04310; PMID: 23209147
GMP	GMP	WNT3	FZD5_LRP6	0.000374896	0	WNT3_FZD5_LRP6	WNT3 - (FZD5+LRP6)	WNT	Secreted Signaling	KEGG: hsa04310; PMID: 23209147
GMP	GMP	WNT3	FZD6_LRP6	0.000392767	0	WNT3_FZD6_LRP6	WNT3 - (FZD6+LRP6)	WNT	Secreted Signaling	KEGG: hsa04310; PMID: 23209147
GMP	GMP	WNT3	FZD7_LRP6	0.00149331	0	WNT3_FZD7_LRP6	WNT3 - (FZD7+LRP6)	WNT	Secreted Signaling	KEGG: hsa04310; PMID: 23209147
Neurons	GMP	WNT3A	FZD4_LRP6	0.000498928	0	WNT3A_FZD4_LRP6	WNT3A - (FZD4+LRP6)	WNT	Secreted Signaling	KEGG: hsa04310; PMID: 23209147
GMP	GMP	WNT3A	FZD4_LRP6	0.000929199	0	WNT3A_FZD4_LRP6	WNT3A - (FZD4+LRP6)	WNT	Secreted Signaling	KEGG: hsa04310; PMID: 23209147
Neurons	GMP	WNT3A	FZD5_LRP6	0.000797064	0	WNT3A_FZD5_LRP6	WNT3A - (FZD5+LRP6)	WNT	Secreted Signaling	KEGG: hsa04310; PMID: 23209147
GMP	GMP	WNT3A	FZD5_LRP6	0.0014831	0	WNT3A_FZD5_LRP6	WNT3A - (FZD5+LRP6)	WNT	Secreted Signaling	KEGG: hsa04310; PMID: 23209147
Neurons	GMP	WNT3A	FZD6_LRP6	0.000835036	0	WNT3A_FZD6_LRP6	WNT3A - (FZD6+LRP6)	WNT	Secreted Signaling	KEGG: hsa04310; PMID: 23209147
GMP	GMP	WNT3A	FZD6_LRP6	0.00155357	0	WNT3A_FZD6_LRP6	WNT3A - (FZD6+LRP6)	WNT	Secreted Signaling	KEGG: hsa04310; PMID: 23209147
Neurons	GMP	WNT3A	FZD7_LRP6	0.00316908	0	WNT3A_FZD7_LRP6	WNT3A - (FZD7+LRP6)	WNT	Secreted Signaling	KEGG: hsa04310; PMID: 23209147
GMP	GMP	WNT3A	FZD7_LRP6	0.0058545	0	WNT3A_FZD7_LRP6	WNT3A - (FZD7+LRP6)	WNT	Secreted Signaling	KEGG: hsa04310; PMID: 23209147
Platelets	GMP	WNT4	FZD4_LRP6	0.000553423	0	WNT4_FZD4_LRP6	WNT4 - (FZD4+LRP6)	WNT	Secreted Signaling	KEGG: hsa04310; PMID: 23209147
Platelets	GMP	WNT4	FZD5_LRP6	0.000884122	0	WNT4_FZD5_LRP6	WNT4 - (FZD5+LRP6)	WNT	Secreted Signaling	KEGG: hsa04310; PMID: 23209147
Platelets	GMP	WNT4	FZD6_LRP6	0.000926241	0	WNT4_FZD6_LRP6	WNT4 - (FZD6+LRP6)	WNT	Secreted Signaling	KEGG: hsa04310; PMID: 23209147
Platelets	GMP	WNT4	FZD7_LRP6	0.00351519	0	WNT4_FZD7_LRP6	WNT4 - (FZD7+LRP6)	WNT	Secreted Signaling	KEGG: hsa04310; PMID: 23209147
GMP	GMP	WNT6	FZD4_LRP6	0.000169016	0	WNT6_FZD4_LRP6	WNT6 - (FZD4+LRP6)	WNT	Secreted Signaling	KEGG: hsa04310; PMID: 23209147
GMP	GMP	WNT6	FZD5_LRP6	0.000270103	0	WNT6_FZD5_LRP6	WNT6 - (FZD5+LRP6)	WNT	Secreted Signaling	KEGG: hsa04310; PMID: 23209147
GMP	GMP	WNT6	FZD6_LRP6	0.000282983	0	WNT6_FZD6_LRP6	WNT6 - (FZD6+LRP6)	WNT	Secreted Signaling	KEGG: hsa04310; PMID: 23209147
GMP	GMP	WNT6	FZD7_LRP6	0.00107681	0	WNT6_FZD7_LRP6	WNT6 - (FZD7+LRP6)	WNT	Secreted Signaling	KEGG: hsa04310; PMID: 23209147
Monocytes	GMP	WNT9A	FZD4_LRP6	0.000205273	0	WNT9A_FZD4_LRP6	WNT9A - (FZD4+LRP6)	WNT	Secreted Signaling	KEGG: hsa04310; PMID: 23209147
Monocytes	GMP	WNT9A	FZD5_LRP6	0.000328056	0	WNT9A_FZD5_LRP6	WNT9A - (FZD5+LRP6)	WNT	Secreted Signaling	KEGG: hsa04310; PMID: 23209147
Monocytes	GMP	WNT9A	FZD6_LRP6	0.000343701	0	WNT9A_FZD6_LRP6	WNT9A - (FZD6+LRP6)	WNT	Secreted Signaling	KEGG: hsa04310; PMID: 23209147
Monocytes	GMP	WNT9A	FZD7_LRP6	0.0013082	0	WNT9A_FZD7_LRP6	WNT9A - (FZD7+LRP6)	WNT	Secreted Signaling	KEGG: hsa04310; PMID: 23209147
Monocytes	GMP	WNT5A	FZD4	0.000149337	0	WNT5A_FZD4	WNT5A - FZD4	ncWNT	Secreted Signaling	KEGG: hsa04310
GMP	GMP	WNT5A	FZD4	0.000138993	0	WNT5A_FZD4	WNT5A - FZD4	ncWNT	Secreted Signaling	KEGG: hsa04310
Monocytes	GMP	WNT5A	FZD5	0.000381516	0	WNT5A_FZD5	WNT5A - FZD5	ncWNT	Secreted Signaling	KEGG: hsa04310
GMP	GMP	WNT5A	FZD5	0.000355094	0	WNT5A_FZD5	WNT5A - FZD5	ncWNT	Secreted Signaling	KEGG: hsa04310
Monocytes	MSC	WNT5A	FZD6	0.00111921	0	WNT5A_FZD6	WNT5A - FZD6	ncWNT	Secreted Signaling	KEGG: hsa04310
GMP	MSC	WNT5A	FZD6	0.00104175	0	WNT5A_FZD6	WNT5A - FZD6	ncWNT	Secreted Signaling	KEGG: hsa04310
Monocytes	Platelets	WNT5A	FZD6	0.00570479	0	WNT5A_FZD6	WNT5A - FZD6	ncWNT	Secreted Signaling	KEGG: hsa04310
GMP	Platelets	WNT5A	FZD6	0.00531167	0	WNT5A_FZD6	WNT5A - FZD6	ncWNT	Secreted Signaling	KEGG: hsa04310
Monocytes	GMP	WNT5A	FZD6	0.000418782	0	WNT5A_FZD6	WNT5A - FZD6	ncWNT	Secreted Signaling	KEGG: hsa04310
GMP	GMP	WNT5A	FZD6	0.000389781	0	WNT5A_FZD6	WNT5A - FZD6	ncWNT	Secreted Signaling	KEGG: hsa04310
Monocytes	GMP	WNT5A	FZD7	0.006056	0	WNT5A_FZD7	WNT5A - FZD7	ncWNT	Secreted Signaling	KEGG: hsa04310
GMP	GMP	WNT5A	FZD7	0.00563881	0	WNT5A_FZD7	WNT5A - FZD7	ncWNT	Secreted Signaling	KEGG: hsa04310
Monocytes	Adipocytes	WNT5A	MCAM	0.00142653	0	WNT5A_MCAM	WNT5A - MCAM	ncWNT	Secreted Signaling	PMID: 24335906
GMP	Adipocytes	WNT5A	MCAM	0.00132783	0	WNT5A_MCAM	WNT5A - MCAM	ncWNT	Secreted Signaling	PMID: 24335906
Monocytes	Platelets	WNT5A	MCAM	0.00406523	0	WNT5A_MCAM	WNT5A - MCAM	ncWNT	Secreted Signaling	PMID: 24335906
GMP	Platelets	WNT5A	MCAM	0.00378466	0	WNT5A_MCAM	WNT5A - MCAM	ncWNT	Secreted Signaling	PMID: 24335906
GMP	GMP	WNT5B	FZD4	0.000514709	0	WNT5B_FZD4	WNT5B - FZD4	ncWNT	Secreted Signaling	KEGG: hsa04310
GMP	GMP	WNT5B	FZD5	0.00131419	0	WNT5B_FZD5	WNT5B - FZD5	ncWNT	Secreted Signaling	KEGG: hsa04310
GMP	MSC	WNT5B	FZD6	0.00384835	0	WNT5B_FZD6	WNT5B - FZD6	ncWNT	Secreted Signaling	KEGG: hsa04310
GMP	Platelets	WNT5B	FZD6	0.0193985	0	WNT5B_FZD6	WNT5B - FZD6	ncWNT	Secreted Signaling	KEGG: hsa04310
GMP	GMP	WNT5B	FZD6	0.00144243	0	WNT5B_FZD6	WNT5B - FZD6	ncWNT	Secreted Signaling	KEGG: hsa04310
GMP	GMP	WNT5B	FZD7	0.0205754	0	WNT5B_FZD7	WNT5B - FZD7	ncWNT	Secreted Signaling	KEGG: hsa04310
MSC	GMP	WNT11	FZD4	0.000129461	0	WNT11_FZD4	WNT11 - FZD4	ncWNT	Secreted Signaling	KEGG: hsa04310
GMP	GMP	WNT11	FZD4	0.000100975	0	WNT11_FZD4	WNT11 - FZD4	ncWNT	Secreted Signaling	KEGG: hsa04310
MSC	GMP	WNT11	FZD5	0.000330747	0	WNT11_FZD5	WNT11 - FZD5	ncWNT	Secreted Signaling	KEGG: hsa04310
GMP	GMP	WNT11	FZD5	0.000257983	0	WNT11_FZD5	WNT11 - FZD5	ncWNT	Secreted Signaling	KEGG: hsa04310
MSC	MSC	WNT11	FZD6	0.000970368	0	WNT11_FZD6	WNT11 - FZD6	ncWNT	Secreted Signaling	KEGG: hsa04310
GMP	MSC	WNT11	FZD6	0.000756995	0	WNT11_FZD6	WNT11 - FZD6	ncWNT	Secreted Signaling	KEGG: hsa04310
MSC	Platelets	WNT11	FZD6	0.00494916	0	WNT11_FZD6	WNT11 - FZD6	ncWNT	Secreted Signaling	KEGG: hsa04310
GMP	Platelets	WNT11	FZD6	0.00386427	0	WNT11_FZD6	WNT11 - FZD6	ncWNT	Secreted Signaling	KEGG: hsa04310
MSC	GMP	WNT11	FZD6	0.000363056	0	WNT11_FZD6	WNT11 - FZD6	ncWNT	Secreted Signaling	KEGG: hsa04310
GMP	GMP	WNT11	FZD6	0.000283186	0	WNT11_FZD6	WNT11 - FZD6	ncWNT	Secreted Signaling	KEGG: hsa04310
MSC	GMP	WNT11	FZD7	0.00525409	0	WNT11_FZD7	WNT11 - FZD7	ncWNT	Secreted Signaling	KEGG: hsa04310
GMP	GMP	WNT11	FZD7	0.00410264	0	WNT11_FZD7	WNT11 - FZD7	ncWNT	Secreted Signaling	KEGG: hsa04310
Platelets	Platelets	EGF	EGFR	0.00837769	0	EGF_EGFR	EGF - EGFR	EGF	Secreted Signaling	KEGG: hsa04012
Platelets	Platelets	EGF	EGFR_ERBB2	0.00293734	0	EGF_EGFR_ERBB2	EGF - (EGFR+ERBB2)	EGF	Secreted Signaling	KEGG: hsa04012
Mesangial cells	Platelets	TGFA	EGFR	0.00171715	0	TGFA_EGFR	TGFA - EGFR	EGF	Secreted Signaling	KEGG: hsa04012
GMP	Platelets	TGFA	EGFR	0.0086639	0	TGFA_EGFR	TGFA - EGFR	EGF	Secreted Signaling	KEGG: hsa04012
Mesangial cells	Platelets	TGFA	EGFR_ERBB2	0.000599444	0	TGFA_EGFR_ERBB2	TGFA - (EGFR+ERBB2)	EGF	Secreted Signaling	KEGG: hsa04012
GMP	Platelets	TGFA	EGFR_ERBB2	0.00303826	0	TGFA_EGFR_ERBB2	TGFA - (EGFR+ERBB2)	EGF	Secreted Signaling	KEGG: hsa04012
GMP	Platelets	BTC	EGFR	0.0126017	0	BTC_EGFR	BTC - EGFR	EGF	Secreted Signaling	KEGG: hsa04012
GMP	Platelets	BTC	EGFR_ERBB2	0.00443058	0	BTC_EGFR_ERBB2	BTC - (EGFR+ERBB2)	EGF	Secreted Signaling	KEGG: hsa04012
Platelets	Platelets	HBEGF	EGFR	0.000882421	0	HBEGF_EGFR	HBEGF - EGFR	EGF	Secreted Signaling	KEGG: hsa04012
Platelets	Platelets	HBEGF	EGFR_ERBB2	0.000307878	0	HBEGF_EGFR_ERBB2	HBEGF - (EGFR+ERBB2)	EGF	Secreted Signaling	KEGG: hsa04012
Platelets	Adipocytes	NRG1	ERBB3	0.00328302	0	NRG1_ERBB3	NRG1 - ERBB3	NRG	Secreted Signaling	KEGG: hsa04012
Monocytes	Monocytes	FGF1	FGFR1	0.00218123	0	FGF1_FGFR1	FGF1 - FGFR1	FGF	Secreted Signaling	PMC: 4393358
MSC	Monocytes	FGF1	FGFR1	0.00346545	0	FGF1_FGFR1	FGF1 - FGFR1	FGF	Secreted Signaling	PMC: 4393358
Platelets	Monocytes	FGF1	FGFR1	0.00106045	0	FGF1_FGFR1	FGF1 - FGFR1	FGF	Secreted Signaling	PMC: 4393358
Monocytes	GMP	FGF1	FGFR1	0.00152058	0	FGF1_FGFR1	FGF1 - FGFR1	FGF	Secreted Signaling	PMC: 4393358
MSC	GMP	FGF1	FGFR1	0.00241677	0	FGF1_FGFR1	FGF1 - FGFR1	FGF	Secreted Signaling	PMC: 4393358
Platelets	GMP	FGF1	FGFR1	0.000739005	0	FGF1_FGFR1	FGF1 - FGFR1	FGF	Secreted Signaling	PMC: 4393358
Monocytes	Monocytes	FGF1	FGFR2	0.00444215	0	FGF1_FGFR2	FGF1 - FGFR2	FGF	Secreted Signaling	PMC: 4393358
MSC	Monocytes	FGF1	FGFR2	0.00704809	0	FGF1_FGFR2	FGF1 - FGFR2	FGF	Secreted Signaling	PMC: 4393358
Platelets	Monocytes	FGF1	FGFR2	0.00216215	0	FGF1_FGFR2	FGF1 - FGFR2	FGF	Secreted Signaling	PMC: 4393358
Monocytes	GMP	FGF1	FGFR2	0.00532697	0	FGF1_FGFR2	FGF1 - FGFR2	FGF	Secreted Signaling	PMC: 4393358
MSC	GMP	FGF1	FGFR2	0.00844757	0	FGF1_FGFR2	FGF1 - FGFR2	FGF	Secreted Signaling	PMC: 4393358
Platelets	GMP	FGF1	FGFR2	0.00259401	0	FGF1_FGFR2	FGF1 - FGFR2	FGF	Secreted Signaling	PMC: 4393358
Monocytes	Neurons	FGF1	FGFR3	0.000913221	0	FGF1_FGFR3	FGF1 - FGFR3	FGF	Secreted Signaling	PMC: 4393358
MSC	Neurons	FGF1	FGFR3	0.00145197	0	FGF1_FGFR3	FGF1 - FGFR3	FGF	Secreted Signaling	PMC: 4393358
Platelets	Neurons	FGF1	FGFR3	0.00044369	0	FGF1_FGFR3	FGF1 - FGFR3	FGF	Secreted Signaling	PMC: 4393358
Monocytes	GMP	FGF1	FGFR3	0.00388254	0	FGF1_FGFR3	FGF1 - FGFR3	FGF	Secreted Signaling	PMC: 4393358
MSC	GMP	FGF1	FGFR3	0.00616223	0	FGF1_FGFR3	FGF1 - FGFR3	FGF	Secreted Signaling	PMC: 4393358
Platelets	GMP	FGF1	FGFR3	0.00188923	0	FGF1_FGFR3	FGF1 - FGFR3	FGF	Secreted Signaling	PMC: 4393358
Monocytes	GMP	FGF1	FGFR4	0.000169811	0	FGF1_FGFR4	FGF1 - FGFR4	FGF	Secreted Signaling	PMC: 4393358
MSC	GMP	FGF1	FGFR4	0.000270109	0	FGF1_FGFR4	FGF1 - FGFR4	FGF	Secreted Signaling	PMC: 4393358
Platelets	GMP	FGF1	FGFR4	8.24713e-05	0	FGF1_FGFR4	FGF1 - FGFR4	FGF	Secreted Signaling	PMC: 4393358
Platelets	Monocytes	FGF2	FGFR1	0.000936801	0	FGF2_FGFR1	FGF2 - FGFR1	FGF	Secreted Signaling	PMC: 4393358
Platelets	GMP	FGF2	FGFR1	0.000652814	0	FGF2_FGFR1	FGF2 - FGFR1	FGF	Secreted Signaling	PMC: 4393358
Platelets	Monocytes	FGF2	FGFR2	0.00191029	0	FGF2_FGFR2	FGF2 - FGFR2	FGF	Secreted Signaling	PMC: 4393358
Platelets	GMP	FGF2	FGFR2	0.00229196	0	FGF2_FGFR2	FGF2 - FGFR2	FGF	Secreted Signaling	PMC: 4393358
Platelets	Neurons	FGF2	FGFR3	0.000391928	0	FGF2_FGFR3	FGF2 - FGFR3	FGF	Secreted Signaling	PMC: 4393358
Platelets	GMP	FGF2	FGFR3	0.00166911	0	FGF2_FGFR3	FGF2 - FGFR3	FGF	Secreted Signaling	PMC: 4393358
Platelets	GMP	FGF2	FGFR4	7.28469e-05	0	FGF2_FGFR4	FGF2 - FGFR4	FGF	Secreted Signaling	PMC: 4393358
Platelets	Monocytes	FGF7	FGFR1	0.00209994	0	FGF7_FGFR1	FGF7 - FGFR1	FGF	Secreted Signaling	PMC: 4393358
Platelets	GMP	FGF7	FGFR1	0.00146387	0	FGF7_FGFR1	FGF7 - FGFR1	FGF	Secreted Signaling	PMC: 4393358
Platelets	Monocytes	FGF7	FGFR2	0.00427695	0	FGF7_FGFR2	FGF7 - FGFR2	FGF	Secreted Signaling	PMC: 4393358
Platelets	GMP	FGF7	FGFR2	0.00512904	0	FGF7_FGFR2	FGF7 - FGFR2	FGF	Secreted Signaling	PMC: 4393358
Platelets	Monocytes	FGF17	FGFR1	0.00170427	0	FGF17_FGFR1	FGF17 - FGFR1	FGF	Secreted Signaling	PMC: 4393358
Platelets	GMP	FGF17	FGFR1	0.00118791	0	FGF17_FGFR1	FGF17 - FGFR1	FGF	Secreted Signaling	PMC: 4393358
Platelets	Monocytes	FGF17	FGFR2	0.00347252	0	FGF17_FGFR2	FGF17 - FGFR2	FGF	Secreted Signaling	PMC: 4393358
Platelets	GMP	FGF17	FGFR2	0.00416501	0	FGF17_FGFR2	FGF17 - FGFR2	FGF	Secreted Signaling	PMC: 4393358
Platelets	Neurons	FGF17	FGFR3	0.000713332	0	FGF17_FGFR3	FGF17 - FGFR3	FGF	Secreted Signaling	PMC: 4393358
Platelets	GMP	FGF17	FGFR3	0.00303469	0	FGF17_FGFR3	FGF17 - FGFR3	FGF	Secreted Signaling	PMC: 4393358
Platelets	GMP	FGF17	FGFR4	0.00013262	0	FGF17_FGFR4	FGF17 - FGFR4	FGF	Secreted Signaling	PMC: 4393358
GMP	Monocytes	FGF18	FGFR1	0.00481484	0	FGF18_FGFR1	FGF18 - FGFR1	FGF	Secreted Signaling	PMC: 4393358
GMP	GMP	FGF18	FGFR1	0.00335919	0	FGF18_FGFR1	FGF18 - FGFR1	FGF	Secreted Signaling	PMC: 4393358
GMP	Monocytes	FGF18	FGFR2	0.0097788	0	FGF18_FGFR2	FGF18 - FGFR2	FGF	Secreted Signaling	PMC: 4393358
GMP	GMP	FGF18	FGFR2	0.0117141	0	FGF18_FGFR2	FGF18 - FGFR2	FGF	Secreted Signaling	PMC: 4393358
GMP	Neurons	FGF18	FGFR3	0.00201893	0	FGF18_FGFR3	FGF18 - FGFR3	FGF	Secreted Signaling	PMC: 4393358
GMP	GMP	FGF18	FGFR3	0.00855268	0	FGF18_FGFR3	FGF18 - FGFR3	FGF	Secreted Signaling	PMC: 4393358
GMP	GMP	FGF18	FGFR4	0.000375753	0	FGF18_FGFR4	FGF18 - FGFR4	FGF	Secreted Signaling	PMC: 4393358
MSC	Monocytes	FGF20	FGFR1	0.010277	0	FGF20_FGFR1	FGF20 - FGFR1	FGF	Secreted Signaling	PMC: 4393358
MSC	GMP	FGF20	FGFR1	0.00718195	0	FGF20_FGFR1	FGF20 - FGFR1	FGF	Secreted Signaling	PMC: 4393358
MSC	Monocytes	FGF20	FGFR2	0.0207549	0	FGF20_FGFR2	FGF20 - FGFR2	FGF	Secreted Signaling	PMC: 4393358
MSC	GMP	FGF20	FGFR2	0.0248081	0	FGF20_FGFR2	FGF20 - FGFR2	FGF	Secreted Signaling	PMC: 4393358
MSC	Neurons	FGF20	FGFR3	0.00432309	0	FGF20_FGFR3	FGF20 - FGFR3	FGF	Secreted Signaling	PMC: 4393358
MSC	GMP	FGF20	FGFR3	0.0181778	0	FGF20_FGFR3	FGF20 - FGFR3	FGF	Secreted Signaling	PMC: 4393358
MSC	GMP	FGF20	FGFR4	0.000806107	0	FGF20_FGFR4	FGF20 - FGFR4	FGF	Secreted Signaling	PMC: 4393358
Platelets	Monocytes	FGF16	FGFR1	0.00795131	0	FGF16_FGFR1	FGF16 - FGFR1	FGF	Secreted Signaling	PMC: 4393358
GMP	Monocytes	FGF16	FGFR1	0.00462965	0	FGF16_FGFR1	FGF16 - FGFR1	FGF	Secreted Signaling	PMC: 4393358
Platelets	GMP	FGF16	FGFR1	0.00555272	0	FGF16_FGFR1	FGF16 - FGFR1	FGF	Secreted Signaling	PMC: 4393358
GMP	GMP	FGF16	FGFR1	0.00322981	0	FGF16_FGFR1	FGF16 - FGFR1	FGF	Secreted Signaling	PMC: 4393358
Platelets	Monocytes	FGF16	FGFR2	0.0160966	0	FGF16_FGFR2	FGF16 - FGFR2	FGF	Secreted Signaling	PMC: 4393358
GMP	Monocytes	FGF16	FGFR2	0.00940449	0	FGF16_FGFR2	FGF16 - FGFR2	FGF	Secreted Signaling	PMC: 4393358
Platelets	GMP	FGF16	FGFR2	0.0192579	0	FGF16_FGFR2	FGF16 - FGFR2	FGF	Secreted Signaling	PMC: 4393358
GMP	GMP	FGF16	FGFR2	0.0112666	0	FGF16_FGFR2	FGF16 - FGFR2	FGF	Secreted Signaling	PMC: 4393358
Platelets	Neurons	FGF16	FGFR3	0.00334022	0	FGF16_FGFR3	FGF16 - FGFR3	FGF	Secreted Signaling	PMC: 4393358
GMP	Neurons	FGF16	FGFR3	0.00194107	0	FGF16_FGFR3	FGF16 - FGFR3	FGF	Secreted Signaling	PMC: 4393358
Platelets	GMP	FGF16	FGFR3	0.0140896	0	FGF16_FGFR3	FGF16 - FGFR3	FGF	Secreted Signaling	PMC: 4393358
GMP	GMP	FGF16	FGFR3	0.00822491	0	FGF16_FGFR3	FGF16 - FGFR3	FGF	Secreted Signaling	PMC: 4393358
Platelets	GMP	FGF16	FGFR4	0.000622335	0	FGF16_FGFR4	FGF16 - FGFR4	FGF	Secreted Signaling	PMC: 4393358
GMP	GMP	FGF16	FGFR4	0.000361239	0	FGF16_FGFR4	FGF16 - FGFR4	FGF	Secreted Signaling	PMC: 4393358
Platelets	Neurons	PDGFA	PDGFRB	0.00107934	0	PDGFA_PDGFRB	PDGFA - PDGFRB	PDGF	Secreted Signaling	PMID: 15207812
Monocytes	Platelets	VEGFC	FLT4	0.000173702	0	VEGFC_VEGFR3	VEGFC - VEGFR3	VEGF	Secreted Signaling	KEGG: hsa04370; PMID: 16633338
Platelets	Platelets	VEGFC	FLT4	6.11029e-05	0	VEGFC_VEGFR3	VEGFC - VEGFR3	VEGF	Secreted Signaling	KEGG: hsa04370; PMID: 16633338
Neurons	Platelets	CCL2	ACKR1	0.000202631	0	CCL2_ACKR1	CCL2 - ACKR1	CCL	Secreted Signaling	PMID: 26740381
GMP	Platelets	CCL2	ACKR1	0.00612437	0	CCL2_ACKR1	CCL2 - ACKR1	CCL	Secreted Signaling	PMID: 26740381
GMP	Platelets	CXCL1	ACKR1	0.00643755	0	CXCL1_ACKR1	CXCL1 - ACKR1	CXCL	Secreted Signaling	PMID: 26740381
Neurons	Platelets	CXCL2	ACKR1	0.000908942	0	CXCL2_ACKR1	CXCL2 - ACKR1	CXCL	Secreted Signaling	PMID: 26740381
GMP	Platelets	CXCL2	ACKR1	0.00111254	0	CXCL2_ACKR1	CXCL2 - ACKR1	CXCL	Secreted Signaling	PMID: 26740381
GMP	Platelets	CXCL13	ACKR1	0.00791273	0	CXCL13_ACKR1	CXCL13 - ACKR1	CXCL	Secreted Signaling	PMID: 26740381
Neurons	Monocytes	CCL2	ACKR2	0.000347898	0	CCL2_ACKR2	CCL2 - ACKR2	CCL	Secreted Signaling	PMID: 26740381
GMP	Monocytes	CCL2	ACKR2	0.0104705	0	CCL2_ACKR2	CCL2 - ACKR2	CCL	Secreted Signaling	PMID: 26740381
Neurons	GMP	CCL2	ACKR2	0.00112861	0	CCL2_ACKR2	CCL2 - ACKR2	CCL	Secreted Signaling	PMID: 26740381
GMP	GMP	CCL2	ACKR2	0.0332124	0	CCL2_ACKR2	CCL2 - ACKR2	CCL	Secreted Signaling	PMID: 26740381
GMP	Monocytes	CCL24	ACKR2	0.000904778	0	CCL24_ACKR2	CCL24 - ACKR2	CCL	Secreted Signaling	PMID: 26740381
GMP	GMP	CCL24	ACKR2	0.00293152	0	CCL24_ACKR2	CCL24 - ACKR2	CCL	Secreted Signaling	PMID: 26740381
Neurons	GMP	CXCL16	CXCR6	0.000694229	0	CXCL16_CXCR6	CXCL16 - CXCR6	CXCL	Secreted Signaling	KEGG: hsa04060
Platelets	GMP	CXCL16	CXCR6	0.00150437	0	CXCL16_CXCR6	CXCL16 - CXCR6	CXCL	Secreted Signaling	KEGG: hsa04060
GMP	GMP	CXCL16	CXCR6	0.000253011	0	CXCL16_CXCR6	CXCL16 - CXCR6	CXCL	Secreted Signaling	KEGG: hsa04060
MSC	MSC	IL4	IL4R	0.00126837	0	IL4_IL4R	IL4 - IL4R	IL4	Secreted Signaling	KEGG: hsa04060
GMP	MSC	IL4	IL4R	0.00133122	0	IL4_IL4R	IL4 - IL4R	IL4	Secreted Signaling	KEGG: hsa04060
Neurons	Platelets	CTF1	LIFR_IL6ST	0.000406114	0	CTF1_LIFR_IL6ST	CTF1 - (LIFR+IL6ST)	LIFR	Secreted Signaling	KEGG: hsa04060
GMP	Platelets	LIF	LIFR_IL6ST	0.000382522	0	LIF_LIFR_IL6ST	LIF - (LIFR+IL6ST)	LIFR	Secreted Signaling	KEGG: hsa04060
Monocytes	Platelets	OSM	LIFR_IL6ST	0.000179512	0	OSM_LIFR_IL6ST	OSM - (LIFR+IL6ST)	OSM	Secreted Signaling	KEGG: hsa04060
Platelets	Platelets	OSM	LIFR_IL6ST	0.000275313	0	OSM_LIFR_IL6ST	OSM - (LIFR+IL6ST)	OSM	Secreted Signaling	KEGG: hsa04060
GMP	Platelets	OSM	LIFR_IL6ST	0.000229729	0	OSM_LIFR_IL6ST	OSM - (LIFR+IL6ST)	OSM	Secreted Signaling	KEGG: hsa04060
GMP	Mesangial cells	IL19	IL20RA_IL20RB	0.00370721	0	IL19_IL20RA_IL20RB	IL19 - (IL20RA+IL20RB)	IL10	Secreted Signaling	KEGG: hsa04060
Platelets	GMP	IL1A	IL1R1_IL1RAP	0.00120506	0	IL1A_IL1R1_IL1RAP	IL1A - (IL1R1+IL1RAP)	IL1	Secreted Signaling	KEGG: hsa04060
Platelets	GMP	IL1B	IL1R1_IL1RAP	0.0147453	0	IL1B_IL1R1_IL1RAP	IL1B - (IL1R1+IL1RAP)	IL1	Secreted Signaling	KEGG: hsa04060
GMP	GMP	IL1B	IL1R1_IL1RAP	0.0181324	0	IL1B_IL1R1_IL1RAP	IL1B - (IL1R1+IL1RAP)	IL1	Secreted Signaling	KEGG: hsa04060
Platelets	Neurons	IL34	CSF1R	0.00531324	0	IL34_CSF1R	IL34 - CSF1R	CSF	Secreted Signaling	KEGG: hsa04060
GMP	Neurons	IL34	CSF1R	0.0347328	0	IL34_CSF1R	IL34 - CSF1R	CSF	Secreted Signaling	KEGG: hsa04060
Platelets	Monocytes	IL16	CD4	0.00305753	0	IL16_CD4	IL16 - CD4	IL16	Secreted Signaling	KEGG: hsa04060
Platelets	Neurons	IL16	CD4	0.00673541	0	IL16_CD4	IL16 - CD4	IL16	Secreted Signaling	KEGG: hsa04060
Mesangial cells	Neurons	EPO	EPOR	0.000781458	0	EPO_EPOR	EPO - EPOR	EPO	Secreted Signaling	KEGG: hsa04060
GMP	Neurons	EPO	EPOR	0.00208493	0	EPO_EPOR	EPO - EPOR	EPO	Secreted Signaling	KEGG: hsa04060
Monocytes	Platelets	THPO	MPL	0.00120876	0	THPO_MPL	THPO - MPL	THPO	Secreted Signaling	KEGG: hsa04060
GMP	Platelets	THPO	MPL	0.00325381	0	THPO_MPL	THPO - MPL	THPO	Secreted Signaling	KEGG: hsa04060
GMP	Platelets	TNFSF10	TNFRSF10A	0.000616324	0	TNFSF10_TNFRSF10B	TNFSF10 - TNFRSF10B	TRAIL	Secreted Signaling	KEGG: hsa04060
GMP	GMP	TNFSF10	TNFRSF10A	0.00016124	0	TNFSF10_TNFRSF10B	TNFSF10 - TNFRSF10B	TRAIL	Secreted Signaling	KEGG: hsa04060
Platelets	Platelets	NGF	NGFR	0.00158275	0	NGF_NGFR	NGF - NGFR	NGF	Secreted Signaling	KEGG: hsa04060
GMP	Platelets	NGF	NGFR	0.00691938	0	NGF_NGFR	NGF - NGFR	NGF	Secreted Signaling	KEGG: hsa04060
Monocytes	Platelets	KLK3	NGFR	0.000945598	0	KLK3_NGFR	KLK3 - NGFR	NGF	Secreted Signaling	KEGG: hsa04060
GMP	Neurons	TNFSF11	TNFRSF11A	0.000459667	0	TNFSF11_TNFRSF11A	TNFSF11 - TNFRSF11A	RANKL	Secreted Signaling	KEGG: hsa04060
Mesangial cells	Monocytes	TNFSF9	TNFRSF9	0.00881118	0	TNFSF9_TNFRSF9	TNFSF9 - TNFRSF9	CD137	Secreted Signaling	KEGG: hsa04060
Platelets	Neurons	SPP1	ITGAV_ITGB5	8.7293e-05	0	SPP1_ITGAV_ITGB5	SPP1 - (ITGAV+ITGB5)	SPP1	Secreted Signaling	PMID: 21907263
GMP	Neurons	SPP1	ITGAV_ITGB5	0.000481125	0	SPP1_ITGAV_ITGB5	SPP1 - (ITGAV+ITGB5)	SPP1	Secreted Signaling	PMID: 21907263
Platelets	GMP	SPP1	ITGAV_ITGB5	5.00435e-05	0	SPP1_ITGAV_ITGB5	SPP1 - (ITGAV+ITGB5)	SPP1	Secreted Signaling	PMID: 21907263
GMP	GMP	SPP1	ITGAV_ITGB5	0.000275866	0	SPP1_ITGAV_ITGB5	SPP1 - (ITGAV+ITGB5)	SPP1	Secreted Signaling	PMID: 21907263
Platelets	GMP	ANGPTL2	LILRB3	0.000607444	0	ANGPTL2_PIRB	ANGPTL2 - PIRB	ANGPTL	Secreted Signaling	PMID: 24478758
Platelets	GMP	ANGPTL1	LILRB3	0.000476122	0	ANGPTL1_PIRB	ANGPTL1 - PIRB	ANGPTL	Secreted Signaling	PMID: 24478758
GMP	GMP	ANGPTL1	LILRB3	8.01633e-05	0	ANGPTL1_PIRB	ANGPTL1 - PIRB	ANGPTL	Secreted Signaling	PMID: 24478758
Neurons	GMP	ANGPTL7	LILRB3	0.00221117	0	ANGPTL7_PIRB	ANGPTL7 - PIRB	ANGPTL	Secreted Signaling	PMID: 24478758
GMP	GMP	ANGPTL7	LILRB3	0.00040633	0	ANGPTL7_PIRB	ANGPTL7 - PIRB	ANGPTL	Secreted Signaling	PMID: 24478758
Neurons	Neurons	ANGPTL4	CDH5	0.00421413	0	ANGPTL4_CDH5	ANGPTL4 - CDH5	ANGPTL	Secreted Signaling	PMID: 30049845
Platelets	Neurons	ANGPTL4	CDH5	0.0147203	0	ANGPTL4_CDH5	ANGPTL4 - CDH5	ANGPTL	Secreted Signaling	PMID: 30049845
Neurons	GMP	ANGPTL4	CDH11	9.23663e-05	0	ANGPTL4_CDH11	ANGPTL4 - CDH11	ANGPTL	Secreted Signaling	PMID: 30049845
Platelets	GMP	ANGPTL4	CDH11	0.000326007	0	ANGPTL4_CDH11	ANGPTL4 - CDH11	ANGPTL	Secreted Signaling	PMID: 30049845
Neurons	Platelets	ANGPTL4	SDC1	0.00126727	0	ANGPTL4_SDC1	ANGPTL4 - SDC1	ANGPTL	Secreted Signaling	PMID: 29017031
Platelets	Platelets	ANGPTL4	SDC1	0.00445957	0	ANGPTL4_SDC1	ANGPTL4 - SDC1	ANGPTL	Secreted Signaling	PMID: 29017031
Neurons	GMP	ANGPTL4	SDC1	0.000328486	0	ANGPTL4_SDC1	ANGPTL4 - SDC1	ANGPTL	Secreted Signaling	PMID: 29017031
Platelets	GMP	ANGPTL4	SDC1	0.0011587	0	ANGPTL4_SDC1	ANGPTL4 - SDC1	ANGPTL	Secreted Signaling	PMID: 29017031
Neurons	Mesangial cells	ANGPTL4	SDC3	0.000433852	0	ANGPTL4_SDC3	ANGPTL4 - SDC3	ANGPTL	Secreted Signaling	PMID: 29017031
Platelets	Mesangial cells	ANGPTL4	SDC3	0.00152996	0	ANGPTL4_SDC3	ANGPTL4 - SDC3	ANGPTL	Secreted Signaling	PMID: 29017031
Neurons	GMP	ANGPTL4	SDC3	0.000599379	0	ANGPTL4_SDC3	ANGPTL4 - SDC3	ANGPTL	Secreted Signaling	PMID: 29017031
Platelets	GMP	ANGPTL4	SDC3	0.0021128	0	ANGPTL4_SDC3	ANGPTL4 - SDC3	ANGPTL	Secreted Signaling	PMID: 29017031
Neurons	Platelets	ANGPTL4	SDC4	0.000235347	0	ANGPTL4_SDC4	ANGPTL4 - SDC4	ANGPTL	Secreted Signaling	PMID: 29017031
Platelets	Platelets	ANGPTL4	SDC4	0.000830358	0	ANGPTL4_SDC4	ANGPTL4 - SDC4	ANGPTL	Secreted Signaling	PMID: 29017031
GMP	Platelets	ANGPT1	TEK	0.0179243	0	ANGPT1_TEK	ANGPT1 - TEK	ANGPT	Secreted Signaling	PMID: 20651738
Neurons	MSC	AGT	AGTR1	0.00156708	0	AGT_AGTR1B	AGT - AGTR1B	AGT	Secreted Signaling	KEGG: hsa04080
Platelets	MSC	AGT	AGTR1	0.0056446	0	AGT_AGTR1B	AGT - AGTR1B	AGT	Secreted Signaling	KEGG: hsa04080
Neurons	GMP	AGT	AGTR1	0.00172013	0	AGT_AGTR1B	AGT - AGTR1B	AGT	Secreted Signaling	KEGG: hsa04080
Platelets	GMP	AGT	AGTR1	0.00619342	0	AGT_AGTR1B	AGT - AGTR1B	AGT	Secreted Signaling	KEGG: hsa04080
Adipocytes	Platelets	C3	ITGAX_ITGB2	0.00658918	0	C3_ITGAX_ITGB2	C3 - (ITGAX+ITGB2)	COMPLEMENT	Secreted Signaling	PMID: 16234578
Platelets	Platelets	C3	ITGAX_ITGB2	0.00152616	0	C3_ITGAX_ITGB2	C3 - (ITGAX+ITGB2)	COMPLEMENT	Secreted Signaling	PMID: 16234578
GMP	Platelets	C3	ITGAX_ITGB2	0.00816317	0	C3_ITGAX_ITGB2	C3 - (ITGAX+ITGB2)	COMPLEMENT	Secreted Signaling	PMID: 16234578
Mesangial cells	Platelets	EDN1	EDNRA	0.000472455	0	EDN1_EDNRA	EDN1 - EDNRA	EDN	Secreted Signaling	KEGG: hsa04080
Neurons	Platelets	EDN1	EDNRA	0.000394902	0	EDN1_EDNRA	EDN1 - EDNRA	EDN	Secreted Signaling	KEGG: hsa04080
Mesangial cells	Monocytes	EDN1	EDNRB	0.00149482	0	EDN1_EDNRB	EDN1 - EDNRB	EDN	Secreted Signaling	KEGG: hsa04080
Neurons	Monocytes	EDN1	EDNRB	0.00124966	0	EDN1_EDNRB	EDN1 - EDNRB	EDN	Secreted Signaling	KEGG: hsa04080
Mesangial cells	Neurons	EDN1	EDNRB	0.00384958	0	EDN1_EDNRB	EDN1 - EDNRB	EDN	Secreted Signaling	KEGG: hsa04080
Neurons	Neurons	EDN1	EDNRB	0.00321946	0	EDN1_EDNRB	EDN1 - EDNRB	EDN	Secreted Signaling	KEGG: hsa04080
Mesangial cells	GMP	EDN1	EDNRB	0.00417243	0	EDN1_EDNRB	EDN1 - EDNRB	EDN	Secreted Signaling	KEGG: hsa04080
Neurons	GMP	EDN1	EDNRB	0.00348965	0	EDN1_EDNRB	EDN1 - EDNRB	EDN	Secreted Signaling	KEGG: hsa04080
Mesangial cells	Platelets	POMC	MC2R	0.000255202	0	POMC_MC2R	POMC - MC2R	MELANOCORTIN	Secreted Signaling	KEGG: hsa04080
Platelets	Platelets	POMC	MC2R	0.00198775	0	POMC_MC2R	POMC - MC2R	MELANOCORTIN	Secreted Signaling	KEGG: hsa04080
Mesangial cells	GMP	POMC	MC2R	0.000187981	0	POMC_MC2R	POMC - MC2R	MELANOCORTIN	Secreted Signaling	KEGG: hsa04080
Platelets	GMP	POMC	MC2R	0.00146484	0	POMC_MC2R	POMC - MC2R	MELANOCORTIN	Secreted Signaling	KEGG: hsa04080
Monocytes	Monocytes	NMU	NMUR1	0.00088036	0	NMU_NMUR1	NMU - NMUR1	NMU	Secreted Signaling	KEGG: hsa04080
Platelets	Monocytes	NMU	NMUR1	0.000877394	0	NMU_NMUR1	NMU - NMUR1	NMU	Secreted Signaling	KEGG: hsa04080
GMP	Monocytes	NMU	NMUR1	0.000168253	0	NMU_NMUR1	NMU - NMUR1	NMU	Secreted Signaling	KEGG: hsa04080
Mesangial cells	GMP	PYY	NPY5R	0.00242917	0	PYY_NPY5R	PYY - NPY5R	NPY	Secreted Signaling	KEGG: hsa04080
Neurons	GMP	PYY	NPY5R	0.00417865	0	PYY_NPY5R	PYY - NPY5R	NPY	Secreted Signaling	KEGG: hsa04080
Mesangial cells	Neurons	PYY	GPR83	0.00141418	0	PYY_GPR83	PYY - GPR83	NPY	Secreted Signaling	KEGG: hsa04080
Neurons	Neurons	PYY	GPR83	0.00243445	0	PYY_GPR83	PYY - GPR83	NPY	Secreted Signaling	KEGG: hsa04080
Mesangial cells	Neurons	POMC	OPRD1	0.00147042	0	POMC_OPRD1	POMC - OPRD1	OPIOID	Secreted Signaling	KEGG: hsa04080
Platelets	Neurons	POMC	OPRD1	0.0113593	0	POMC_OPRD1	POMC - OPRD1	OPIOID	Secreted Signaling	KEGG: hsa04080
Mesangial cells	Platelets	POMC	OPRD1	0.00398319	0	POMC_OPRD1	POMC - OPRD1	OPIOID	Secreted Signaling	KEGG: hsa04080
Platelets	Platelets	POMC	OPRD1	0.0302588	0	POMC_OPRD1	POMC - OPRD1	OPIOID	Secreted Signaling	KEGG: hsa04080
Mesangial cells	GMP	POMC	OPRD1	0.000435003	0	POMC_OPRD1	POMC - OPRD1	OPIOID	Secreted Signaling	KEGG: hsa04080
Platelets	GMP	POMC	OPRD1	0.00338408	0	POMC_OPRD1	POMC - OPRD1	OPIOID	Secreted Signaling	KEGG: hsa04080
Mesangial cells	GMP	POMC	OPRL1	0.002736	0	POMC_OPRL1	POMC - OPRL1	OPIOID	Secreted Signaling	KEGG: hsa04080
Platelets	GMP	POMC	OPRL1	0.0209575	0	POMC_OPRL1	POMC - OPRL1	OPIOID	Secreted Signaling	KEGG: hsa04080
Mesangial cells	Monocytes	POMC	OPRM1	0.00129179	0	POMC_OPRM1	POMC - OPRM1	OPIOID	Secreted Signaling	KEGG: hsa04080
Platelets	Monocytes	POMC	OPRM1	0.00999138	0	POMC_OPRM1	POMC - OPRM1	OPIOID	Secreted Signaling	KEGG: hsa04080
Mesangial cells	Neurons	POMC	OPRM1	0.00119275	0	POMC_OPRM1	POMC - OPRM1	OPIOID	Secreted Signaling	KEGG: hsa04080
Platelets	Neurons	POMC	OPRM1	0.0092315	0	POMC_OPRM1	POMC - OPRM1	OPIOID	Secreted Signaling	KEGG: hsa04080
GMP	Monocytes	TAC1	TACR1	0.0010082	0	TAC1_TACR1	TAC1 - TACR1	TAC	Secreted Signaling	KEGG: hsa04080
GMP	Neurons	TAC1	TACR1	0.00193295	0	TAC1_TACR1	TAC1 - TACR1	TAC	Secreted Signaling	KEGG: hsa04080
GMP	GMP	TAC1	TACR1	0.000309313	0	TAC1_TACR1	TAC1 - TACR1	TAC	Secreted Signaling	KEGG: hsa04080
GMP	Mesangial cells	TAC1	TACR2	0.000343833	0	TAC1_TACR2	TAC1 - TACR2	TAC	Secreted Signaling	KEGG: hsa04080
Neurons	Monocytes	PLG	F2R	0.000487716	0	PLG_F2R	PLG - F2RL3	PARs	Secreted Signaling	KEGG: hsa04080
Platelets	Monocytes	PLG	F2R	0.00241809	0	PLG_F2R	PLG - F2RL3	PARs	Secreted Signaling	KEGG: hsa04080
GMP	Monocytes	PLG	F2R	0.0188156	0	PLG_F2R	PLG - F2RL3	PARs	Secreted Signaling	KEGG: hsa04080
Neurons	Adipocytes	PLG	F2R	0.000158118	0	PLG_F2R	PLG - F2RL3	PARs	Secreted Signaling	KEGG: hsa04080
Platelets	Adipocytes	PLG	F2R	0.00078497	0	PLG_F2R	PLG - F2RL3	PARs	Secreted Signaling	KEGG: hsa04080
GMP	Adipocytes	PLG	F2R	0.00617656	0	PLG_F2R	PLG - F2RL3	PARs	Secreted Signaling	KEGG: hsa04080
Neurons	Neurons	PLG	F2R	0.00110722	0	PLG_F2R	PLG - F2RL3	PARs	Secreted Signaling	KEGG: hsa04080
Platelets	Neurons	PLG	F2R	0.00547615	0	PLG_F2R	PLG - F2RL3	PARs	Secreted Signaling	KEGG: hsa04080
GMP	Neurons	PLG	F2R	0.0417432	0	PLG_F2R	PLG - F2RL3	PARs	Secreted Signaling	KEGG: hsa04080
Platelets	Monocytes	GZMA	F2R	0.00877391	0	GZMA_F2R	GZMA - F2R	PARs	Secreted Signaling	KEGG: hsa04080
GMP	Monocytes	GZMA	F2R	0.00294151	0	GZMA_F2R	GZMA - F2R	PARs	Secreted Signaling	KEGG: hsa04080
Platelets	Adipocytes	GZMA	F2R	0.00286053	0	GZMA_F2R	GZMA - F2R	PARs	Secreted Signaling	KEGG: hsa04080
GMP	Adipocytes	GZMA	F2R	0.000955224	0	GZMA_F2R	GZMA - F2R	PARs	Secreted Signaling	KEGG: hsa04080
Platelets	Neurons	GZMA	F2R	0.0197111	0	GZMA_F2R	GZMA - F2R	PARs	Secreted Signaling	KEGG: hsa04080
GMP	Neurons	GZMA	F2R	0.00665711	0	GZMA_F2R	GZMA - F2R	PARs	Secreted Signaling	KEGG: hsa04080
Neurons	GMP	PLG	F2RL2	6.5326e-05	0	PLG_F2RL2	PLG - F2RL2	PARs	Secreted Signaling	KEGG: hsa04080
Platelets	GMP	PLG	F2RL2	0.000324428	0	PLG_F2RL2	PLG - F2RL2	PARs	Secreted Signaling	KEGG: hsa04080
GMP	GMP	PLG	F2RL2	0.00256088	0	PLG_F2RL2	PLG - F2RL2	PARs	Secreted Signaling	KEGG: hsa04080
Platelets	GMP	GZMA	F2RL2	0.0011837	0	GZMA_F2RL2	GZMA - F2RL2	PARs	Secreted Signaling	KEGG: hsa04080
GMP	GMP	GZMA	F2RL2	0.000394833	0	GZMA_F2RL2	GZMA - F2RL2	PARs	Secreted Signaling	KEGG: hsa04080
Platelets	Platelets	GZMA	F2RL3	0.000553019	0	GZMA_F2RL3	GZMA - F2RL3	PARs	Secreted Signaling	KEGG: hsa04080
GMP	Platelets	GZMA	F2RL3	0.000184386	0	GZMA_F2RL3	GZMA - F2RL3	PARs	Secreted Signaling	KEGG: hsa04080
Platelets	GMP	GZMA	F2RL3	0.00300915	0	GZMA_F2RL3	GZMA - F2RL3	PARs	Secreted Signaling	KEGG: hsa04080
GMP	GMP	GZMA	F2RL3	0.00100495	0	GZMA_F2RL3	GZMA - F2RL3	PARs	Secreted Signaling	KEGG: hsa04080
Neurons	Platelets	PLG	F2RL3	3.05018e-05	0	PLG_F2RL3	PLG - F2RL3	PARs	Secreted Signaling	KEGG: hsa04080
Platelets	Platelets	PLG	F2RL3	0.000151502	0	PLG_F2RL3	PLG - F2RL3	PARs	Secreted Signaling	KEGG: hsa04080
GMP	Platelets	PLG	F2RL3	0.00119731	0	PLG_F2RL3	PLG - F2RL3	PARs	Secreted Signaling	KEGG: hsa04080
Neurons	GMP	PLG	F2RL3	0.000166356	0	PLG_F2RL3	PLG - F2RL3	PARs	Secreted Signaling	KEGG: hsa04080
Platelets	GMP	PLG	F2RL3	0.000825842	0	PLG_F2RL3	PLG - F2RL3	PARs	Secreted Signaling	KEGG: hsa04080
GMP	GMP	PLG	F2RL3	0.00649634	0	PLG_F2RL3	PLG - F2RL3	PARs	Secreted Signaling	KEGG: hsa04080
Platelets	Platelets	VIP	VIPR1	0.104165	0	VIP_VIPR1	VIP - VIPR1	VIP	Secreted Signaling	PMID: 10655512
GMP	Platelets	VIP	VIPR1	0.0805421	0	VIP_VIPR1	VIP - VIPR1	VIP	Secreted Signaling	PMID: 10655512
GMP	Platelets	KITLG	KIT	0.000162736	0	KITL_KIT	KITL - KIT	KIT	Secreted Signaling	KEGG: hsa04080
Neurons	Neurons	CGA	FSHR	0.00123779	0	CGA_FSHR	CGA - FSHR	FSH	Secreted Signaling	KEGG: hsa04080
Neurons	Neurons	TSHB	TSHR	0.000269069	0	TSHB_TSHR	TSHB - TSHR	TSH	Secreted Signaling	KEGG: hsa04080
Neurons	Platelets	TSHB	TSHR	0.0020263	0	TSHB_TSHR	TSHB - TSHR	TSH	Secreted Signaling	KEGG: hsa04080
Neurons	Neurons	CGA	TSHR	0.000209978	0	CGA_TSHR	CGA - TSHR	TSH	Secreted Signaling	KEGG: hsa04080
Neurons	Platelets	CGA	TSHR	0.0015819	0	CGA_TSHR	CGA - TSHR	TSH	Secreted Signaling	KEGG: hsa04080
Platelets	GMP	HGF	MET	0.000283152	0	HGF_MET	HGF - MET	HGF	Secreted Signaling	PMID: 28475121
GMP	GMP	HGF	MET	0.00225204	0	HGF_MET	HGF - MET	HGF	Secreted Signaling	PMID: 28475121
Monocytes	GMP	NTF3	NTRK3	0.0101536	0	NTF3_NTRK3	NTF3 - NTRK3	NT	Secreted Signaling	PMID: 27908981
Monocytes	GMP	SEMA3A	NRP1_PLXNA1	0.000773059	0	SEMA3A_NRP1_PLXNA1	SEMA3A - (NRP1+PLXNA1)	SEMA3	Secreted Signaling	PMID: 27533782
Neurons	GMP	SEMA3A	NRP1_PLXNA1	0.00158825	0	SEMA3A_NRP1_PLXNA1	SEMA3A - (NRP1+PLXNA1)	SEMA3	Secreted Signaling	PMID: 27533782
Platelets	GMP	SEMA3A	NRP1_PLXNA1	0.000845511	0	SEMA3A_NRP1_PLXNA1	SEMA3A - (NRP1+PLXNA1)	SEMA3	Secreted Signaling	PMID: 27533782
Monocytes	GMP	SEMA3C	NRP1_PLXNA1	0.000775035	0	SEMA3C_NRP1_PLXNA1	SEMA3C - (NRP1+PLXNA1)	SEMA3	Secreted Signaling	PMID: 27533782
Mesangial cells	GMP	SEMA3C	NRP1_PLXNA1	0.000854025	0	SEMA3C_NRP1_PLXNA1	SEMA3C - (NRP1+PLXNA1)	SEMA3	Secreted Signaling	PMID: 27533782
Neurons	GMP	SEMA3C	NRP1_PLXNA1	0.000141903	0	SEMA3C_NRP1_PLXNA1	SEMA3C - (NRP1+PLXNA1)	SEMA3	Secreted Signaling	PMID: 27533782
Platelets	GMP	SEMA3C	NRP1_PLXNA1	0.000561257	0	SEMA3C_NRP1_PLXNA1	SEMA3C - (NRP1+PLXNA1)	SEMA3	Secreted Signaling	PMID: 27533782
GMP	GMP	SEMA3C	NRP1_PLXNA1	0.000381274	0	SEMA3C_NRP1_PLXNA1	SEMA3C - (NRP1+PLXNA1)	SEMA3	Secreted Signaling	PMID: 27533782
Neurons	GMP	SEMA3D	NRP1_PLXNA1	0.000443164	0	SEMA3D_NRP1_PLXNA1	SEMA3D - (NRP1+PLXNA1)	SEMA3	Secreted Signaling	PMID: 27533782
Platelets	GMP	SEMA3D	NRP1_PLXNA1	0.000413921	0	SEMA3D_NRP1_PLXNA1	SEMA3D - (NRP1+PLXNA1)	SEMA3	Secreted Signaling	PMID: 27533782
GMP	GMP	SEMA3D	NRP1_PLXNA1	0.00217087	0	SEMA3D_NRP1_PLXNA1	SEMA3D - (NRP1+PLXNA1)	SEMA3	Secreted Signaling	PMID: 27533782
Platelets	Neurons	ADM	CALCR	0.00160065	0	ADM_CALCR	ADM - CALCR	CALCR	Secreted Signaling	KEGG: hsa04080
GMP	Neurons	ADM	CALCR	0.00263725	0	ADM_CALCR	ADM - CALCR	CALCR	Secreted Signaling	KEGG: hsa04080
Neurons	GMP	AGT	MAS1	0.00202256	0	AGT_MAS1	AGT - MAS1	AGT	Secreted Signaling	KEGG: hsa04080
Platelets	GMP	AGT	MAS1	0.00727658	0	AGT_MAS1	AGT - MAS1	AGT	Secreted Signaling	KEGG: hsa04080
GMP	Neurons	CALCB	CALCR	0.00100542	0	CALCB_CALCR	CALCB - CALCR	CALCR	Secreted Signaling	KEGG: hsa04080
Monocytes	Neurons	GAS6	AXL	0.00169707	0	GAS6_AXL	GAS6 - AXL	GAS	Secreted Signaling	PMID: 27801848
Monocytes	GMP	GAS6	MERTK	0.00626162	0	GAS6_MERTK	GAS6 - MERTK	GAS	Secreted Signaling	PMID: 27801848
Neurons	GMP	GNRH1	GNRHR	0.00107071	0	GNRH1_GNRHR	GNRH1 - GNRHR	GNRH	Secreted Signaling	PMID: 19640273
Monocytes	Platelets	INSL5	RXFP2	0.00184081	0	INSL5_RXFP2	INSL5 - RXFP2	RLN	Secreted Signaling	KEGG: hsa04080
Platelets	Platelets	INSL5	RXFP2	0.0178879	0	INSL5_RXFP2	INSL5 - RXFP2	RLN	Secreted Signaling	KEGG: hsa04080
Monocytes	Monocytes	INSL5	RXFP1	0.000190775	0	INSL5_RXFP1	INSL5 - RXFP1	RLN	Secreted Signaling	KEGG: hsa04080
Platelets	Monocytes	INSL5	RXFP1	0.00188094	0	INSL5_RXFP1	INSL5 - RXFP1	RLN	Secreted Signaling	KEGG: hsa04080
Platelets	GMP	QRFP	QRFPR	0.000542266	0	QRFP_QRFPR	QRFP - QRFPR	QRFP	Secreted Signaling	PMID: 25386115
Monocytes	Platelets	RLN1	RXFP2	0.0068648	0	RLN1_RXFP2	RLN1 - RXFP2	RLN	Secreted Signaling	KEGG: hsa04080
Mesangial cells	Platelets	RLN1	RXFP2	0.00254467	0	RLN1_RXFP2	RLN1 - RXFP2	RLN	Secreted Signaling	KEGG: hsa04080
Monocytes	Monocytes	RLN1	RXFP1	0.000714667	0	RLN1_RXFP1	RLN1 - RXFP1	RLN	Secreted Signaling	KEGG: hsa04080
Mesangial cells	Monocytes	RLN1	RXFP1	0.000263887	0	RLN1_RXFP1	RLN1 - RXFP1	RLN	Secreted Signaling	KEGG: hsa04080
Neurons	Mesangial cells	SCT	SCTR	0.00106971	0	SCT_SCTR	SCT - SCTR	SCT	Secreted Signaling	KEGG: hsa04080
MSC	Mesangial cells	SCT	SCTR	0.000649387	0	SCT_SCTR	SCT - SCTR	SCT	Secreted Signaling	KEGG: hsa04080
GMP	Platelets	BTLA	TNFRSF14	0.00276292	0	BTLA_TNFRSF14	BTLA - TNFRSF14	BTLA	Secreted Signaling	PMID: 21941365
GMP	GMP	BTLA	TNFRSF14	0.000861701	0	BTLA_TNFRSF14	BTLA - TNFRSF14	BTLA	Secreted Signaling	PMID: 21941365
Platelets	Monocytes	UTS2B	SSTR5	0.00404946	0	UTS2B_SSTR5	UTS2B - SSTR5	UROTENSIN	Secreted Signaling	PMID: 31556942
GMP	Monocytes	UTS2B	SSTR5	0.00454907	0	UTS2B_SSTR5	UTS2B - SSTR5	UROTENSIN	Secreted Signaling	PMID: 31556942
GMP	GMP	BAG6	NCR3	0.00141733	0	BAG6_NCR3-PS	BAG6 - NCR3-PS	BAG	Secreted Signaling	PMID: 30021652
